# Supplementary material for: Neoplastic Transformation of Human Mesenchymal Stromal Cells Mediated via LIN28B
Source: Sci Rep. 2019 May 30;9:8101. doi: 10.1038/s41598-019-44536-1 (PMC6542832; doi:10.1038/s41598-019-44536-1)
Supplement: Supplementary file 2 — Supplementary Table 1 [file 41598_2019_44536_MOESM2_ESM.xlsx]

## Sheet: Up and Down Genes Tu vs Non Tu 
Supplementary Table 1. List of differentially expressed genes (2.0 FC, p <0.05) in hMSCs-TERT20-Tum vs. to hMSCs-TERT20 cells
ProbeName	FC (hMSCs-TERT20-Tum vs. to hMSCs-TERT20)	Log FC (hMSCs-TERT20-Tum vs. to hMSCs-TERT20)	FC (abs) (hMSCs-TERT20-Tum vs. to hMSCs-TERT20)	Regulation ([Tumorogenic] vs [Non-tumorogenic])	ControlType	Description	EntrezGeneID	Go	Chromosome End Index_Avadis_	Chromosome Number_Avadis_	Chromosome Start Index_Avadis_	Chromosome Strand_Avadis_	Cytoband	GenbankAccession	GeneName	GeneSymbol	GenomicCoordinates	RefSeqAccession	UniGeneID
A_19_P00315502	3593.2	11.8111	3593.2	up	FALSE	RASH_MSVHA (P01115) Transforming protein p29 precursor [Contains: Transforming protein p21], partial (6%) [THC2657193]			6780844	chr10	6780785	+	hs|10p14	TCONS_00017779			chr10:6780785-6780844
A_32_P189781	1056.44	10.045	1056.44	up	FALSE	Homo sapiens long intergenic non-protein coding RNA 520 (LINC00520), transcript variant 1, long non-coding RNA [NR_026796]	645687		56247937	chr14	56247878	-	hs|14q22.3	NR_026796	long intergenic non-protein coding RNA 520	LINC00520	chr14:56247937-56247878	NR_026796	Hs.569345
A_24_P393571	975.472	9.92996	975.472	up	FALSE	Homo sapiens guanine deaminase (GDA), transcript variant 2, mRNA [NM_004293]	9615	GO:0006147|GO:0005622|GO:0006195|GO:0006139|GO:0006144|GO:0008892|GO:0055086|GO:0008270|GO:0044281|GO:0007399|GO:0005829	74867001	chr9	74866942	+	hs|9q21.13	NM_004293	guanine deaminase	GDA	chr9:74866942-74867001	NM_004293	Hs.494163
A_23_P74547	774.38	9.5969	774.38	up	FALSE	Homo sapiens CD53 molecule (CD53), transcript variant 1, mRNA [NM_001040033]	963	GO:0005515|GO:0001772|GO:0007165|GO:0009986|GO:0005886|GO:0005911|GO:0016021	111441862	chr1	111441803	+	hs|1p13.3	NM_001040033	CD53 molecule	CD53	chr1:111441803-111441862	NM_001040033	Hs.443057
A_33_P3283833	627.987	9.29459	627.987	up	FALSE	Homo sapiens forkhead box S1 (FOXS1), mRNA [NM_004118]	2307	GO:0001656|GO:0008286|GO:0001657|GO:0003700|GO:0055010|GO:0003705|GO:0001756|GO:0048844|GO:0005634|GO:0048703|GO:0043433|GO:0001946|GO:0050880|GO:0003690|GO:0007219|GO:0045944|GO:0030199|GO:0050885|GO:0043010|GO:0040018|GO:0048010|GO:0046620|GO:0005667|GO:0043066|GO:0001569|GO:0006355|GO:0001568|GO:0035050|GO:0008301|GO:0007275|GO:0000122|GO:0003677|GO:0060038|GO:0031490|GO:0043565|GO:0001503|GO:…	30432163	chr20	30432104	-	hs|20q11.21	NM_004118	forkhead box S1	FOXS1	chr20:30432163-30432104	NM_004118	Hs.516971
A_33_P3246833	617.217	9.26963	617.217	up	FALSE	Homo sapiens interleukin 1 receptor antagonist (IL1RN), transcript variant 4, mRNA [NM_173843]	3557	GO:0006629|GO:0002439|GO:0005886|GO:0014050|GO:0045352|GO:0005634|GO:0045353|GO:0005152|GO:0005615|GO:0005151|GO:0005150|GO:0005622|GO:0005737|GO:0006955|GO:0001960|GO:0034115|GO:0007613|GO:0043507|GO:0005813|GO:0005149|GO:0007565|GO:0043066|GO:2000660|GO:0042493|GO:0010243|GO:0051384|GO:0006953|GO:0031982|GO:0030073	113891590	chr2	113891531	+	hs|2q13	NM_173843	interleukin 1 receptor antagonist	IL1RN	chr2:113891531-113891590	NM_173843	Hs.81134
A_19_P00322339	529.993	9.04983	529.993	up	FALSE	Homo sapiens long intergenic non-protein coding RNA 707 (LINC00707), long non-coding RNA [NR_038291]	100507127		6884488	chr10	6884429	+	hs|10p14	NR_038291	long intergenic non-protein coding RNA 707	LINC00707	chr10:6884429-6884488	NR_038291	Hs.498571
A_23_P100022	484.67	8.92086	484.67	up	FALSE	Homo sapiens synaptic vesicle glycoprotein 2B (SV2B), transcript variant 1, mRNA [NM_014848]	9899	GO:0030054|GO:0001669|GO:0022857|GO:0006836|GO:0030672|GO:0016021	91838388	chr15	91838329	+	hs|15q26.1	NM_014848	synaptic vesicle glycoprotein 2B	SV2B	chr15:91838329-91838388	NM_014848	Hs.21754
A_23_P362694	455.755	8.83211	455.755	up	FALSE	Homo sapiens follicular dendritic cell secreted protein (FDCSP), mRNA [NM_152997]	260436	GO:0005576	71100846	chr4	71099918	+	hs|4q13.3	NM_152997	follicular dendritic cell secreted protein	FDCSP	chr4:71099918-71100846	NM_152997	Hs.733448
A_24_P766716	414.831	8.69638	414.831	up	FALSE	Homo sapiens chemokine-like receptor 1 (CMKLR1), transcript variant 1, mRNA [NM_001142343]	1240	GO:0050848|GO:0005515|GO:0070098|GO:0005886|GO:0004930|GO:0032088|GO:0001501|GO:0006955|GO:0006935|GO:0007186|GO:0032695|GO:0005887|GO:0045600|GO:0004950|GO:0010759|GO:0004872|GO:0016021	108681943	chr12	108681884	-	hs|12q23.3	NM_001142343	chemokine-like receptor 1	CMKLR1	chr12:108681943-108681884	NM_001142343	Hs.197143
A_19_P00800061	375.918	8.55427	375.918	up	FALSE				143194124	chr1	143194065	-	hs|1q21.1	TCONS_l2_00002634			chr1:143194124-143194065
A_23_P128201	348.701	8.44585	348.701	up	FALSE	Homo sapiens NCK-associated protein 1-like (NCKAP1L), transcript variant 1, mRNA [NM_005337]	3071	GO:0050853|GO:0005515|GO:0031209|GO:0001782|GO:0030890|GO:0032715|GO:0045579|GO:0043378|GO:0030011|GO:0032403|GO:0032855|GO:0060100|GO:0005829|GO:0070358|GO:0030838|GO:0006935|GO:0048821|GO:0045860|GO:0042102|GO:0043029|GO:0002262|GO:0030675|GO:0035509|GO:0043066|GO:0042493|GO:0045588|GO:0030593|GO:0033630|GO:0030295|GO:0032700|GO:0006461|GO:0016020|GO:0045648|GO:0005887|GO:0030866|GO:0043372|GO:…	54926032	chr12	54925973	+	hs|12q13.2	NM_005337	NCK-associated protein 1-like	NCKAP1L	chr12:54925973-54926032	NM_005337	Hs.182014
A_23_P14564	323.962	8.33968	323.962	up	FALSE	Homo sapiens G protein-coupled receptor 65 (GPR65), mRNA [NM_003608]	8477	GO:0006955|GO:0031532|GO:0007186|GO:0005886|GO:0005887|GO:0004930|GO:0051496|GO:0030819|GO:0010447|GO:0006915|GO:0007275|GO:0032862	88478084	chr14	88478025	+	hs|14q31.3	NM_003608	G protein-coupled receptor 65	GPR65	chr14:88478025-88478084	NM_003608	Hs.443243
A_23_P47665	298.903	8.22354	298.903	up	FALSE	Homo sapiens hemoglobin, epsilon 1 (HBE1), mRNA [NM_005330]	3046	GO:0019825|GO:0005833|GO:0005506|GO:0007596|GO:0005344|GO:0000122|GO:0020037|GO:0005829	5291180	chr11	5291121	-	hs|11p15.4	NM_005330	hemoglobin, epsilon 1	HBE1	chr11:5291180-5291121	NM_005330	Hs.655195
A_23_P152002	232.978	7.86405	232.978	up	FALSE	Homo sapiens BCL2-related protein A1 (BCL2A1), transcript variant 1, mRNA [NM_004049]	597	GO:0005515|GO:0043066|GO:0005737|GO:0006915	80263195	chr15	80263136	-	hs|15q25.1	NM_004049	BCL2-related protein A1	BCL2A1	chr15:80263195-80263136	NM_004049	Hs.227817
A_23_P383258	226.249	7.82177	226.249	up	FALSE	Homo sapiens guanine deaminase (GDA), transcript variant 2, mRNA [NM_004293]	9615	GO:0006147|GO:0005622|GO:0006195|GO:0006139|GO:0006144|GO:0008892|GO:0055086|GO:0008270|GO:0044281|GO:0007399|GO:0005829	74862346	chr9	74860160	+	hs|9q21.13	NM_004293	guanine deaminase	GDA	chr9:74860160-74862346	NM_004293	Hs.494163
A_32_P161033	225.28	7.81557	225.28	up	FALSE	Homo sapiens, clone IMAGE:6155889, mRNA. [BC043411]			143403702	chr1	143403643	+	hs|1q21.1	BC043411			chr1:143403643-143403702		Hs.446446
A_23_P126416	206.845	7.6924	206.845	up	FALSE	Homo sapiens tyrosine kinase with immunoglobulin-like and EGF-like domains 1 (TIE1), transcript variant 1, mRNA [NM_005424]	7075	GO:0005515|GO:0007165|GO:0030336|GO:0005887|GO:0045026|GO:0016525|GO:0007498|GO:0032526|GO:0001525|GO:0004714|GO:0005524|GO:0001701	43788387	chr1	43788328	+	hs|1p34.2	NM_005424	tyrosine kinase with immunoglobulin-like and EGF-like domains 1	TIE1	chr1:43788328-43788387	NM_005424	Hs.78824
A_23_P5903	204.51	7.67603	204.51	up	FALSE	Homo sapiens solute carrier organic anion transporter family, member 4A1 (SLCO4A1), mRNA [NM_016354]	28231	GO:0005215|GO:0005886|GO:0043252|GO:0016021|GO:0055085	61303506	chr20	61303447	+	hs|20q13.33	NM_016354	solute carrier organic anion transporter family, member 4A1	SLCO4A1	chr20:61303447-61303506	NM_016354	Hs.235782
A_23_P129133	200.931	7.65056	200.931	up	FALSE	Homo sapiens oculocutaneous albinism II (OCA2), mRNA [NM_000275]	4948	GO:0005515|GO:0033162|GO:0005215|GO:0005302|GO:0006726|GO:0008283|GO:0007286|GO:0030318|GO:0005765|GO:0005737|GO:0042438|GO:0005789|GO:0015828|GO:0016021|GO:0010008	28000126	chr15	28000067	-	hs|15q12	NM_000275	oculocutaneous albinism II	OCA2	chr15:28000126-28000067	NM_000275	Hs.654411
A_23_P103812	185.791	7.53753	185.791	up	FALSE	Homo sapiens bone morphogenetic protein/retinoic acid inducible neural-specific 3 (BRINP3), mRNA [NM_199051]	339479	GO:0071300|GO:0045930|GO:0045666|GO:0005783|GO:0043025|GO:0005576|GO:0030425	190067299	chr1	190067240	-	hs|1q31.1	NM_199051	bone morphogenetic protein/retinoic acid inducible neural-specific 3	BRINP3	chr1:190067299-190067240	NM_199051	Hs.65765
A_23_P331748	183.931	7.52302	183.931	up	FALSE	Homo sapiens CD33 molecule (CD33), transcript variant 1, mRNA [NM_001772]	945	GO:0005515|GO:0007165|GO:0008285|GO:0005886|GO:0005887|GO:0007267|GO:0004872|GO:0007155|GO:0009897	51743057	chr19	51742998	+	hs|19q13.41	NM_001772	CD33 molecule	CD33	chr19:51742998-51743057	NM_001772	Hs.83731
A_23_P96633	177.334	7.47033	177.334	up	FALSE	Homo sapiens chromosome X open reading frame 48 (CXorf48), transcript variant 1, mRNA [NM_001031705]	54967		134290762	chrX	134290704	-	hs|Xq26.3	NM_001031705	chromosome X open reading frame 48	CXorf48	chrX:134290762-134290704	NM_001031705	Hs.272804
A_33_P3220615	177.246	7.46961	177.246	up	FALSE	Homo sapiens lin-28 homolog B (C. elegans) (LIN28B), mRNA [NM_001004317]	389421	GO:0005739|GO:0005515|GO:0006355|GO:0005737|GO:0031054|GO:0003723|GO:0005730|GO:0031123|GO:0008270|GO:0005634|GO:0003677|GO:0010587	105531130	chr6	105531071	+	hs|6q21	NM_001004317	lin-28 homolog B (C. elegans)	LIN28B	chr6:105531071-105531130	NM_001004317	Hs.23616
A_23_P125643	167.149	7.38499	167.149	up	FALSE	Homo sapiens ankyrin repeat and SOCS box containing 9 (ASB9), transcript variant 1, mRNA [NM_001031739]	140462	GO:0035556|GO:0005739|GO:0005515|GO:0045732|GO:0005737|GO:0016567|GO:0005730|GO:0005634	15262247	chrX	15262188	-	hs|Xp22.2	NM_001031739	ankyrin repeat and SOCS box containing 9	ASB9	chrX:15262247-15262188	NM_001031739	Hs.19404
A_23_P75063	155.817	7.28371	155.817	up	FALSE	Homo sapiens DPY30 domain containing 2 (DYDC2), transcript variant 1, mRNA [NM_032372]	84332		82126758	chr10	82126699	+	hs|10q23.1	NM_032372	DPY30 domain containing 2	DYDC2	chr10:82126699-82126758	NM_032372	Hs.741500
A_33_P3361636	155.468	7.28048	155.468	up	FALSE	Homo sapiens matrix Gla protein (MGP), transcript variant 1, mRNA [NM_001190839]	4256	GO:0031012|GO:0030500|GO:0001503|GO:0001502|GO:0005509|GO:0005578|GO:0008147|GO:0030154|GO:0005201	15034886	chr12	15034827	-	hs|12p12.3	NM_001190839	matrix Gla protein	MGP	chr12:15034886-15034827	NM_001190839	Hs.365706
A_23_P73809	140.665	7.13612	140.665	up	FALSE	Homo sapiens leucine-rich repeats and calponin homology (CH) domain containing 2 (LRCH2), transcript variant 1, mRNA [NM_020871]	57631		114345721	chrX	114345662	-	hs|Xq23	NM_020871	leucine-rich repeats and calponin homology (CH) domain containing 2	LRCH2	chrX:114345721-114345662	NM_020871	Hs.65366
A_33_P3243449	139.667	7.12584	139.667	up	FALSE	Homo sapiens CD70 molecule (CD70), mRNA [NM_001252]	970	GO:0005515|GO:0005164|GO:0005886|GO:0008283|GO:0005102|GO:0007267|GO:0002020|GO:0097191|GO:0005125|GO:0005615|GO:0007165|GO:0006955|GO:0005887	6585926	chr19	6585867	-	hs|19p13.3	NM_001252	CD70 molecule	CD70	chr19:6585926-6585867	NM_001252	Hs.501497
A_23_P151075	128.362	7.00408	128.362	up	FALSE	Homo sapiens Rho GDP dissociation inhibitor (GDI) beta (ARHGDIB), mRNA [NM_001175]	397	GO:0051056|GO:0030036|GO:0007264|GO:0006928|GO:0007275|GO:0007266|GO:0005829|GO:0005737|GO:0006955|GO:0007162|GO:0016023|GO:0005856|GO:0005094|GO:0005096	15095117	chr12	15095058	-	hs|12p12.3	NM_001175	Rho GDP dissociation inhibitor (GDI) beta	ARHGDIB	chr12:15095117-15095058	NM_001175	Hs.504877
A_19_P00801088	128.289	7.00326	128.289	up	FALSE	Homo sapiens ankyrin repeat domain 20 family, member A12, pseudogene (ANKRD20A12P), non-coding RNA [NR_046228]	100874392		142697485	chr1	142697426	-	hs|1q21.1	NR_046228	ankyrin repeat domain 20 family, member A12, pseudogene	ANKRD20A12P	chr1:142697485-142697426	NR_046228	Hs.648245
A_33_P3248843	121.077	6.91978	121.077	up	FALSE				26541821	chr21	26541762	-	hs|21q21.2				chr21:26541821-26541762
A_23_P425332	120.685	6.9151	120.685	up	FALSE	Homo sapiens protein phosphatase 4, regulatory subunit 4 (PPP4R4), transcript variant 1, mRNA [NM_058237]	57718	GO:0005515|GO:0008287|GO:0005737|GO:0019888|GO:0080163|GO:0032515	94745872	chr14	94745813	+	hs|14q32.13	NM_058237	protein phosphatase 4, regulatory subunit 4	PPP4R4	chr14:94745813-94745872	NM_058237	Hs.259599
A_23_P84154	117.801	6.88021	117.801	up	FALSE	Homo sapiens Rho GTPase activating protein 15 (ARHGAP15), mRNA [NM_018460]	55843	GO:0051056|GO:0005543|GO:0016020|GO:0007264|GO:0008360|GO:0032855|GO:0030675|GO:0005829	144314009	chr2	144276907	+	hs|2q22.3	NM_018460	Rho GTPase activating protein 15	ARHGAP15	chr2:144276907-144314009	NM_018460	Hs.171011
A_33_P3441021	116.774	6.86758	116.774	up	FALSE	Homo sapiens transmembrane protein 233 (TMEM233), mRNA [NM_001136534]	387890	GO:0009607|GO:0016021	120078618	chr12	120078559	+	hs|12q24.23	NM_001136534	transmembrane protein 233	TMEM233	chr12:120078559-120078618	NM_001136534	Hs.530965
A_32_P34844	116.708	6.86675	116.708	up	FALSE	Homo sapiens ADAM metallopeptidase with thrombospondin type 1 motif, 18 (ADAMTS18), mRNA [NM_199355]	170692	GO:0006508|GO:0005578|GO:0008270|GO:0004222	77316423	chr16	77316364	-	hs|16q23.1	NM_199355	ADAM metallopeptidase with thrombospondin type 1 motif, 18	ADAMTS18	chr16:77316423-77316364	NM_199355	Hs.188746
A_33_P3241269	110.722	6.7908	110.722	up	FALSE	Homo sapiens carboxylesterase 1 (CES1), transcript variant 1, mRNA [NM_001025195]	1066	GO:0052689|GO:0008152|GO:0009636|GO:0005788|GO:0047374	55836823	chr16	55836764	-	hs|16q12.2	NM_001025195	carboxylesterase 1	CES1	chr16:55836823-55836764	NM_001025195	Hs.558865
A_23_P312132	106.848	6.73941	106.848	up	FALSE	Homo sapiens integrin, alpha X (complement component 3 receptor 4 subunit) (ITGAX), transcript variant 2, mRNA [NM_000887]	3687	GO:0005515|GO:0008305|GO:0005886|GO:0050900|GO:0046872|GO:0051607|GO:0007229|GO:0007596|GO:0030198|GO:0009887|GO:0004872|GO:0007155|GO:0009897	31394010	chr16	31393951	+	hs|16p11.2	NM_000887	integrin, alpha X (complement component 3 receptor 4 subunit)	ITGAX	chr16:31393951-31394010	NM_000887	Hs.248472
A_23_P250800	106.404	6.73341	106.404	up	FALSE	Homo sapiens ST3 beta-galactoside alpha-2,3-sialyltransferase 6 (ST3GAL6), transcript variant 1, mRNA [NM_006100]	10402	GO:0006664|GO:0009311|GO:0005975|GO:0044281|GO:0042339|GO:0030173|GO:0000139|GO:0018146|GO:0052798|GO:0071354|GO:0006486|GO:0016021|GO:0030203|GO:0006464	98510797	chr3	98510738	+	hs|3q12.1	NM_006100	ST3 beta-galactoside alpha-2,3-sialyltransferase 6	ST3GAL6	chr3:98510738-98510797	NM_006100	Hs.148716
A_24_P375322	103.179	6.68901	103.179	up	FALSE	Homo sapiens gamma-glutamyltransferase 8 pseudogene (GGT8P), non-coding RNA [NR_003503]	645367		91969762	chr2	91969703	+	hs|2p11.1	NR_003503	gamma-glutamyltransferase 8 pseudogene	GGT8P	chr2:91969703-91969762	NR_003503	Hs.650223
A_24_P33508	101.98	6.67215	101.98	up	FALSE	Homo sapiens membrane-associated ring finger (C3HC4) 11 (MARCH11), mRNA [NM_001102562]	441061	GO:0016567|GO:0016874|GO:0008270|GO:0016021|GO:0030659	16067856	chr5	16067797	-	hs|5p15.1	NM_001102562	membrane-associated ring finger (C3HC4) 11	2016-03-11	chr5:16067856-16067797	NM_001102562	Hs.662216
A_33_P3351641	100.7	6.65391	100.7	up	FALSE	Homo sapiens forkhead box R2 (FOXR2), mRNA [NM_198451]	139628	GO:0005667|GO:0007389|GO:0008301|GO:0003705|GO:0005634|GO:0000122|GO:0009790|GO:0048513|GO:0043565|GO:0051090|GO:0003690|GO:0009888|GO:0008134	55651754	chrX	55651695	+	hs|Xp11.21	NM_198451	forkhead box R2	FOXR2	chrX:55651695-55651754	NM_198451	Hs.364260
A_23_P252062	99.6889	6.63936	99.6889	up	FALSE	Homo sapiens peroxisome proliferator-activated receptor gamma (PPARG), transcript variant 3, mRNA [NM_138711]	5468	GO:0005515|GO:0010467|GO:0030308|GO:0043627|GO:0006367|GO:0003700|GO:0050544|GO:0044212|GO:0033189|GO:0009409|GO:0003707|GO:0007507|GO:0042953|GO:0004879|GO:0019395|GO:0032869|GO:0010745|GO:0046321|GO:0000122|GO:0001890|GO:0002674|GO:0045165|GO:0050872|GO:0050873|GO:0045087|GO:0045600|GO:0008270|GO:0005654|GO:0045893|GO:0001012|GO:0015909|GO:0019899|GO:0045892|GO:0006629|GO:0031100|GO:0033993|GO:…	12458558	chr3	12458499	+	hs|3p25.2	NM_138711	peroxisome proliferator-activated receptor gamma	PPARG	chr3:12458499-12458558	NM_138711	Hs.162646
A_23_P1691	96.1331	6.58696	96.1331	up	FALSE	Homo sapiens matrix metallopeptidase 1 (interstitial collagenase) (MMP1), transcript variant 1, mRNA [NM_002421]	4312	GO:0005509|GO:0005578|GO:0005576|GO:0050900|GO:0022617|GO:0007596|GO:0030198|GO:0019048|GO:0030574|GO:0006508|GO:0008270|GO:0004222|GO:0044267	102660756	chr11	102660697	-	hs|11q22.2	NM_002421	matrix metallopeptidase 1 (interstitial collagenase)	MMP1	chr11:102660756-102660697	NM_002421	Hs.83169
A_23_P63209	95.9064	6.58355	95.9064	up	FALSE	Homo sapiens hydroxysteroid (11-beta) dehydrogenase 1 (HSD11B1), transcript variant 2, mRNA [NM_181755]	3290	GO:0070524|GO:0030324|GO:0006704|GO:0005789|GO:0003845|GO:0044281|GO:0016021|GO:0008202	209907960	chr1	209907901	+	hs|1q32.2	NM_181755	hydroxysteroid (11-beta) dehydrogenase 1	HSD11B1	chr1:209907901-209907960	NM_181755	Hs.195040
A_23_P57199	93.7382	6.55056	93.7382	up	FALSE	Homo sapiens gamma-glutamyltransferase light chain 1 (GGTLC1), transcript variant A, mRNA [NM_178311]	92086	GO:0019370|GO:0003840|GO:0006749|GO:0031362	23965799	chr20	23965740	-	hs|20p11.21	NM_178311	gamma-glutamyltransferase light chain 1	GGTLC1	chr20:23965799-23965740	NM_178311	Hs.355394
A_33_P3408953	92.5923	6.53282	92.5923	up	FALSE	Homo sapiens gamma-glutamyltransferase light chain 2 (GGTLC2), transcript variant 3, mRNA [NM_001282879]	91227	GO:0019370|GO:0003840|GO:0006749|GO:0031362	22990155	chr22	22990096	+	hs|22q11.22	NM_001282879	gamma-glutamyltransferase light chain 2	GGTLC2	chr22:22990096-22990155	NM_001282879	Hs.632765
A_23_P47924	91.7348	6.5194	91.7348	up	FALSE	Homo sapiens protein tyrosine phosphatase, receptor type, R (PTPRR), transcript variant 1, mRNA [NM_002849]	5801	GO:0005515|GO:0048471|GO:0005886|GO:0009986|GO:0019901|GO:0005730|GO:0005634|GO:0001701|GO:0005737|GO:0006470|GO:0005001|GO:0016021|GO:0004725	71032555	chr12	71032496	-	hs|12q15	NM_002849	protein tyrosine phosphatase, receptor type, R	PTPRR	chr12:71032555-71032496	NM_002849	Hs.506076
A_23_P110624	87.6037	6.45292	87.6037	up	FALSE	Homo sapiens catenin (cadherin-associated protein), delta 2 (CTNND2), mRNA [NM_001332]	1501	GO:0005515|GO:0006355|GO:0005634|GO:0007275|GO:0006351|GO:0007165|GO:0005737|GO:0005912|GO:0048167|GO:0043204|GO:0007612|GO:0007155|GO:0001763|GO:0007158	10973143	chr5	10973084	-	hs|5p15.2	NM_001332	catenin (cadherin-associated protein), delta 2	CTNND2	chr5:10973143-10973084	NM_001332	Hs.314543
A_24_P778906	85.6402	6.42022	85.6402	up	FALSE	Homo sapiens ankyrin repeat domain 20 family, member A12, pseudogene (ANKRD20A12P), non-coding RNA [NR_046228]	100874392		142697696	chr1	142697637	-	hs|1q21.1	NR_046228	ankyrin repeat domain 20 family, member A12, pseudogene	ANKRD20A12P	chr1:142697696-142697637	NR_046228	Hs.648245
A_23_P155900	82.4971	6.36627	82.4971	up	FALSE	Homo sapiens neuropeptide FF receptor 2 (NPFFR2), transcript variant 2, mRNA [NM_053036]	10886	GO:0009582|GO:0007186|GO:0005886|GO:0005887|GO:0004930|GO:0043408|GO:2000479|GO:0045761|GO:0031628|GO:0015629|GO:0008188	73013316	chr4	73013257	+	hs|4q13.3	NM_053036	neuropeptide FF receptor 2	NPFFR2	chr4:73013257-73013316	NM_053036	Hs.99231
A_32_P10133	79.1414	6.30636	79.1414	up	FALSE	Homo sapiens cDNA FLJ11983 fis, clone HEMBB1001337. [AK022045]	100169750		24544916	chr10	24544857	+	hs|10p12.2	AK022045	psoriasis associated non-protein coding RNA induced by stress	PRINS	chr10:24544857-24544916		Hs.731140
A_23_P43846	79.0419	6.30455	79.0419	up	FALSE	Homo sapiens fatty acid binding protein 6, ileal (FABP6), transcript variant 1, mRNA [NM_001040442]	2172	GO:0006629|GO:0005215|GO:0005737|GO:0008285|GO:0005794|GO:0015721|GO:0008206|GO:0005634|GO:0044281|GO:0008289|GO:0005829	159661843	chr5	159659238	+	hs|5q33.3	NM_001040442	fatty acid binding protein 6, ileal	FABP6	chr5:159659238-159661843	NM_001040442	Hs.519719
A_33_P3213169	77.9668	6.28479	77.9668	up	FALSE	integrin, alpha X (complement component 3 receptor 4 subunit) [Source:HGNC Symbol;Acc:6152] [ENST00000567409]	3687	GO:0005515|GO:0008305|GO:0005886|GO:0050900|GO:0046872|GO:0051607|GO:0007229|GO:0007596|GO:0030198|GO:0009887|GO:0004872|GO:0007155|GO:0009897	31368812	chr16	31368753	+	hs|16p11.2	AK309642	integrin, alpha X (complement component 3 receptor 4 subunit)	ITGAX	chr16:31368753-31368812		Hs.248472
A_23_P133408	77.2177	6.27086	77.2177	up	FALSE	Homo sapiens colony stimulating factor 2 (granulocyte-macrophage) (CSF2), mRNA [NM_000758]	1437	GO:0005515|GO:0071803|GO:0008284|GO:0010744|GO:0045740|GO:0042523|GO:0001892|GO:0032747|GO:0005576|GO:0097028|GO:0005125|GO:0005615|GO:0010628|GO:0042045|GO:0006955|GO:0071222|GO:0042116|GO:0045918|GO:2001240|GO:0043011|GO:0008083|GO:0005129	131411511	chr5	131411452	+	hs|5q31.1	NM_000758	colony stimulating factor 2 (granulocyte-macrophage)	CSF2	chr5:131411452-131411511	NM_000758	Hs.1349
A_33_P3402611	76.5565	6.25845	76.5565	up	FALSE	ankyrin repeat domain 20 family, member A3 [Source:HGNC Symbol;Acc:31981] [ENST00000417703]			43066785	chr9	43066726	-	hs|9p12	XR_247172			chr9:43066785-43066726	XR_247172
A_23_P119478	76.3147	6.25389	76.3147	up	FALSE	Homo sapiens Epstein-Barr virus induced 3 (EBI3), mRNA [NM_005755]	10148	GO:0005515|GO:0004896|GO:0005886|GO:0045078|GO:0006959|GO:0019221|GO:0046641|GO:0045523|GO:0042088|GO:0005615|GO:0005125	4237319	chr19	4237260	+	hs|19p13.3	NM_005755	Epstein-Barr virus induced 3	EBI3	chr19:4237260-4237319	NM_005755	Hs.501452
A_23_P151046	75.6265	6.24082	75.6265	up	FALSE	Homo sapiens killer cell lectin-like receptor subfamily C, member 1 (KLRC1), transcript variant 1, mRNA [NM_002259]	3821	GO:0005886|GO:0005887|GO:0050776|GO:0030246|GO:0007166|GO:0004888	10598822	chr12	10598763	-	hs|12p13.2	NM_002259	killer cell lectin-like receptor subfamily C, member 1	KLRC1	chr12:10598822-10598763	NM_002259	Hs.512576
A_33_P3875565	74.6282	6.22165	74.6282	up	FALSE	Homo sapiens uncharacterized LOC100270679 (LOC100270679), long non-coding RNA [NR_038394]	100270679		22055291	chr20	22055232	+	hs|20p11.22	NR_038394	uncharacterized LOC100270679	LOC100270679	chr20:22055232-22055291	NR_038394	Hs.385748
A_33_P3224710	73.1993	6.19376	73.1993	up	FALSE	Homo sapiens transcription factor EC (TFEC), transcript variant 1, mRNA [NM_012252]	22797	GO:0034605|GO:0003700|GO:0003714|GO:0003713|GO:0046983|GO:0005634|GO:0003677|GO:0006351	115580160	chr7	115580101	-	hs|7q31.2	NM_012252	transcription factor EC	TFEC	chr7:115580160-115580101	NM_012252	Hs.125962
A_33_P3328375	72.9042	6.18793	72.9042	up	FALSE	Homo sapiens tetratricopeptide repeat domain 29 (TTC29), mRNA [NM_031956]	83894		147788705	chr4	147755048	-	hs|4q31.22	NM_031956	tetratricopeptide repeat domain 29	TTC29	chr4:147788705-147755048	NM_031956	Hs.378893
A_23_P79518	71.2536	6.15489	71.2536	up	FALSE	Homo sapiens interleukin 1, beta (IL1B), mRNA [NM_000576]	3553	GO:0032755|GO:0019221|GO:0046330|GO:0002711|GO:0005615|GO:0032757|GO:0031622|GO:0030730|GO:0000165|GO:0001660|GO:0033198|GO:0034116|GO:0043123|GO:0031663|GO:0043122|GO:0032729|GO:0045410|GO:0032725|GO:0007566|GO:0030593|GO:0019904|GO:0014805|GO:0045840|GO:0005125|GO:0045086|GO:0043491|GO:0045893|GO:0045833|GO:0045080|GO:0030949|GO:0042346|GO:0050996|GO:0050995|GO:0008285|GO:0007267|GO:0035066|GO:…	113587488	chr2	113587429	-	hs|2q13	NM_000576	interleukin 1, beta	IL1B	chr2:113587488-113587429	NM_000576	Hs.126256
A_23_P310274	66.251	6.04987	66.251	up	FALSE	Homo sapiens protease, serine, 2 (trypsin 2) (PRSS2), mRNA [NM_002770]	5645	GO:0005515|GO:0004252|GO:0030307|GO:0005509|GO:0007586|GO:0005576|GO:0005615|GO:0045785|GO:0031012|GO:0022617|GO:0030198|GO:0045087|GO:0030574|GO:0006508	142482287	chr7	142482228	+	hs|7q34	NM_002770	protease, serine, 2 (trypsin 2)	PRSS2	chr7:142482228-142482287	NM_002770	Hs.728780
A_23_P411761	66.138	6.04741	66.138	up	FALSE	Homo sapiens calcium binding protein 1 (CABP1), transcript variant 3, mRNA [NM_001033677]	9478	GO:0004857|GO:0005515|GO:0048471|GO:0030054|GO:0005886|GO:0005509|GO:0014069|GO:0005634|GO:0043086|GO:0030425|GO:0000139|GO:0045211|GO:0042308|GO:0043025|GO:0008139|GO:0005938|GO:0048306	121098942	chr12	121098883	+	hs|12q24.31	NM_001033677	calcium binding protein 1	CABP1	chr12:121098883-121098942	NM_001033677	Hs.458482
A_32_P105549	66.0232	6.0449	66.0232	up	FALSE	Homo sapiens annexin A8-like 2 (ANXA8L2), mRNA [NM_001630]	244	GO:0005544|GO:0005509	47763018	chr10	47762959	+	hs|10q11.22	NM_001630	annexin A8-like 2	ANXA8L2	chr10:47762959-47763018	NM_001630	Hs.705389
A_23_P217319	65.6543	6.03682	65.6543	up	FALSE	Homo sapiens fibroblast growth factor 13 (FGF13), transcript variant 1, mRNA [NM_004114]	2258	GO:0005515|GO:0008017|GO:0043005|GO:0030424|GO:0005886|GO:0007267|GO:0005634|GO:0030175|GO:0048671|GO:0030425|GO:0030426|GO:0005737|GO:0021795|GO:0014704|GO:0000165|GO:0045860|GO:0007613|GO:0007612|GO:0005874|GO:0048487|GO:0005730|GO:0005576|GO:0045200|GO:0030295|GO:0072659|GO:0044325|GO:0007399|GO:0007165|GO:0021766|GO:0046785|GO:0007026|GO:0001764|GO:0008083|GO:0017080	137713947	chrX	137713888	-	hs|Xq26.3	NM_004114	fibroblast growth factor 13	FGF13	chrX:137713947-137713888	NM_004114	Hs.6540
A_23_P201551	65.4087	6.03141	65.4087	up	FALSE	Homo sapiens vav 3 guanine nucleotide exchange factor (VAV3), transcript variant 1, mRNA [NM_006113]	10451	GO:0050853|GO:0005515|GO:0005154|GO:0005886|GO:0007264|GO:0030890|GO:0035023|GO:0030032|GO:0006906|GO:0046872|GO:0005829|GO:0005085|GO:0005543|GO:0043552|GO:0030676|GO:0051056|GO:0048011|GO:0043065|GO:0042493|GO:0030168|GO:0001525|GO:0097190|GO:0006974|GO:0045785|GO:0043547|GO:0016477|GO:0007229|GO:0007596|GO:0045087|GO:0005070|GO:0038096|GO:0038095|GO:0005096	108113896	chr1	108113837	-	hs|1p13.3	NM_006113	vav 3 guanine nucleotide exchange factor	VAV3	chr1:108113896-108113837	NM_006113	Hs.267659
A_23_P320242	63.7961	5.9954	63.7961	up	FALSE	Homo sapiens KIAA1324-like (KIAA1324L), transcript variant 2, mRNA [NM_152748]	222223	GO:0016021	86509592	chr7	86509533	-	hs|7q21.12	NM_152748	KIAA1324-like	KIAA1324L	chr7:86509592-86509533	NM_152748	Hs.208093
A_23_P204286	62.4769	5.96525	62.4769	up	FALSE	Homo sapiens matrix Gla protein (MGP), transcript variant 2, mRNA [NM_000900]	4256	GO:0031012|GO:0030500|GO:0001503|GO:0001502|GO:0005509|GO:0005578|GO:0008147|GO:0030154|GO:0005201	15034999	chr12	15034940	-	hs|12p12.3	NM_000900	matrix Gla protein	MGP	chr12:15034999-15034940	NM_000900	Hs.365706
A_32_P10936	60.6651	5.9228	60.6651	up	FALSE	Homo sapiens cadherin 12, type 2 (N-cadherin 2) (CDH12), mRNA [NM_004061]	1010	GO:0016337|GO:0005886|GO:0034329|GO:0005509|GO:0016021|GO:0007156|GO:0045216|GO:0034332	21751368	chr5	21751312	-	hs|5p14.3	NM_004061	cadherin 12, type 2 (N-cadherin 2)	CDH12	chr5:21751368-21751312	NM_004061	Hs.113684
A_23_P203540	59.0317	5.88342	59.0317	up	FALSE	Homo sapiens ets homologous factor (EHF), transcript variant 2, mRNA [NM_012153]	26298	GO:0043565|GO:0003700|GO:0008283|GO:0030855|GO:0007275|GO:0005634|GO:0045893|GO:0003677|GO:0006351	34681970	chr11	34681911	+	hs|11p13	NM_012153	ets homologous factor	EHF	chr11:34681911-34681970	NM_012153	Hs.653859
A_19_P00320572	58.7921	5.87755	58.7921	up	FALSE	Homo sapiens chromosome 10 isolate HA_003627 mRNA sequence. [EF565130]			6829967	chr10	6829908	+	hs|10p14	EF565130			chr10:6829908-6829967		Hs.695839
A_23_P17821	57.9422	5.85654	57.9422	up	FALSE	Homo sapiens phospholipase A2, group III (PLA2G3), mRNA [NM_015715]	50487	GO:0005886|GO:0005814|GO:0005509|GO:0036148|GO:0005576|GO:0044281|GO:0005615|GO:0016042|GO:0060271|GO:0047498|GO:0006644|GO:0036151|GO:0036152|GO:0046474	31531359	chr22	31531300	-	hs|22q12.2	NM_015715	phospholipase A2, group III	PLA2G3	chr22:31531359-31531300	NM_015715	Hs.149623
A_19_P00810227	55.5855	5.79664	55.5855	up	FALSE				76729845	chr14	76729786	+	hs|14q24.3	TCONS_00022559			chr14:76729786-76729845
A_23_P135257	54.5459	5.7694	54.5459	up	FALSE	Homo sapiens protease, serine, 3 (PRSS3), transcript variant 2, mRNA [NM_002771]	5646	GO:0005515|GO:0009235|GO:0004252|GO:0005509|GO:0007586|GO:0006767|GO:0005576|GO:0044281|GO:0005615|GO:0006766|GO:0043542|GO:0045087|GO:0006508|GO:0008236|GO:0031638	33797982	chr9	33797923	+	hs|9p13.3	NM_002771	protease, serine, 3	PRSS3	chr9:33797923-33797982	NM_002771	Hs.654513
A_24_P411186	53.3421	5.7372	53.3421	up	FALSE	Homo sapiens B-cell CLL/lymphoma 11A (zinc finger protein) (BCL11A), transcript variant 1, mRNA [NM_022893]	53335	GO:0030097|GO:0032463|GO:0006355|GO:0046982|GO:0003714|GO:0016925|GO:0005634|GO:0003676|GO:0048671|GO:0046872|GO:0042803|GO:0006351|GO:0048672|GO:0005737|GO:0030217|GO:0030517|GO:0045944|GO:0010629|GO:0010976|GO:0030183|GO:0050773|GO:0010977|GO:2000171	60684496	chr2	60684437	-	hs|2p16.1	NM_022893	B-cell CLL/lymphoma 11A (zinc finger protein)	BCL11A	chr2:60684496-60684437	NM_022893	Hs.370549
A_33_P3268622	53.1484	5.73195	53.1484	up	FALSE	Homo sapiens lymphocyte antigen 6 complex, locus D (LY6D), mRNA [NM_003695]	8581	GO:0035634|GO:0016020|GO:0009986|GO:0005886|GO:0030098|GO:0031225|GO:0007155	143866368	chr8	143866309	-	hs|8q24.3	NM_003695	lymphocyte antigen 6 complex, locus D	LY6D	chr8:143866368-143866309	NM_003695	Hs.415762
A_19_P00807553	52.6379	5.71803	52.6379	up	FALSE	PREDICTED: Homo sapiens kynureninase (KYNU), transcript variant X1, mRNA [XM_005263829]	8942	GO:0006569|GO:0005730|GO:0005634|GO:0030429|GO:0044281|GO:0034516|GO:0043420|GO:0042803|GO:0005829|GO:0005739|GO:0097053|GO:0034641|GO:0005737|GO:0019805|GO:0019441|GO:0030170|GO:0009435|GO:0019442|GO:0034341	143508611	chr2	143508552	+	hs|2q22.2	XM_005263829	kynureninase	KYNU	chr2:143508552-143508611	XM_005263829
A_33_P3260430	51.6512	5.69073	51.6512	up	FALSE	Homo sapiens small proline-rich protein 2A (SPRR2A), mRNA [NM_005988]	6700	GO:0005515|GO:0005737|GO:0008544|GO:0030216|GO:0031424|GO:0001533	153028658	chr1	153028599	-	hs|1q21.3	NM_005988	small proline-rich protein 2A	SPRR2A	chr1:153028658-153028599	NM_005988	Hs.355542
A_23_P61149	51.4877	5.68616	51.4877	up	FALSE	Homo sapiens inositol polyphosphate-5-phosphatase, 145kDa (INPP5D), transcript variant 1, mRNA [NM_001017915]	3635	GO:0005515|GO:0050852|GO:0017124|GO:0016064|GO:0043647|GO:0045579|GO:0051425|GO:0045409|GO:0034594|GO:0006796|GO:0044281|GO:0050900|GO:0008340|GO:0045779|GO:0005829|GO:0035556|GO:0045656|GO:0045659|GO:0009968|GO:0043065|GO:0006661|GO:0006915|GO:0030889|GO:0045671|GO:0004445|GO:0007165|GO:0050777|GO:0016020|GO:0007596|GO:0045648|GO:0046856|GO:0006644	234116476	chr2	234116417	+	hs|2q37.1	NM_001017915	inositol polyphosphate-5-phosphatase, 145kDa	INPP5D	chr2:234116417-234116476	NM_001017915	Hs.601911
A_23_P250516	51.0562	5.67401	51.0562	up	FALSE	PREDICTED: Homo sapiens uncharacterized LOC101928710 (LOC101928710), misc_RNA [XR_243765]			76613698	chr17	76613639	-	hs|17q25.3	XR_243765			chr17:76613698-76613639	XR_243765
A_23_P314755	49.3776	5.62578	49.3776	up	FALSE	Homo sapiens stanniocalcin 1 (STC1), mRNA [NM_003155]	6781	GO:0007566|GO:0007584|GO:0006874|GO:0007267|GO:0071456|GO:0033280|GO:0005615|GO:0071385|GO:0046697|GO:0005737|GO:0016324|GO:0001503|GO:0005179|GO:0071320|GO:0007166	23700177	chr8	23700118	-	hs|8p21.2	NM_003155	stanniocalcin 1	STC1	chr8:23700177-23700118	NM_003155	Hs.25590
A_23_P92517	49.1723	5.61977	49.1723	up	FALSE	Homo sapiens tetratricopeptide repeat domain 29 (TTC29), mRNA [NM_031956]	83894		147741319	chr4	147724821	-	hs|4q31.22	NM_031956	tetratricopeptide repeat domain 29	TTC29	chr4:147741319-147724821	NM_031956	Hs.378893
A_23_P41344	49.1585	5.61937	49.1585	up	FALSE	Homo sapiens epiregulin (EREG), mRNA [NM_001432]	2069	GO:0005515|GO:0005154|GO:0008284|GO:0008285|GO:0042700|GO:0019221|GO:0050680|GO:0007267|GO:0043434|GO:0048146|GO:0001819|GO:0001556|GO:0005615|GO:0009653|GO:0007173|GO:0045860|GO:0009887|GO:0051781|GO:0048160|GO:0042108|GO:0045410|GO:0048011|GO:0051151|GO:0048015|GO:0045741|GO:0045740|GO:0045840|GO:0005576|GO:0001525|GO:0048661|GO:0043616|GO:0045089|GO:0005887|GO:0008543|GO:0030216|GO:0045087|GO:…	75254068	chr4	75254009	+	hs|4q13.3	NM_001432	epiregulin	EREG	chr4:75254009-75254068	NM_001432	Hs.115263
A_33_P3347241	48.5088	5.60018	48.5088	up	FALSE	Homo sapiens ankyrin repeat domain 20 family, member A12, pseudogene (ANKRD20A12P), non-coding RNA [NR_046228]	100874392		142697765	chr1	142697706	-	hs|1q21.1	NR_046228	ankyrin repeat domain 20 family, member A12, pseudogene	ANKRD20A12P	chr1:142697765-142697706	NR_046228	Hs.648245
A_32_P176911	48.4382	5.59807	48.4382	up	FALSE	Homo sapiens long intergenic non-protein coding RNA 239 (LINC00239), long non-coding RNA [NR_026774]	145200		102198775	chr14	102198716	+	hs|14q32.31	NR_026774	long intergenic non-protein coding RNA 239	LINC00239	chr14:102198716-102198775	NR_026774	Hs.150840
A_23_P118203	48.4218	5.59759	48.4218	up	FALSE	Homo sapiens zymogen granule protein 16B (ZG16B), mRNA [NM_145252]	124220	GO:0005576	2882172	chr16	2882113	+	hs|16p13.3	NM_145252	zymogen granule protein 16B	ZG16B	chr16:2882113-2882172	NM_145252	Hs.105887
A_24_P148717	48.385	5.59649	48.385	up	FALSE	Homo sapiens chemokine (C-C motif) receptor 1 (CCR1), mRNA [NM_001295]	1230	GO:0071791|GO:0005515|GO:0005886|GO:0051928|GO:0019221|GO:0007267|GO:0006887|GO:0007204|GO:0019957|GO:0006955|GO:0006954|GO:0006935|GO:0004950|GO:0006816|GO:0070374|GO:0007155|GO:0070098|GO:0006874|GO:0002407|GO:0009611|GO:0045672|GO:0030502|GO:0005887|GO:0004435|GO:0007187|GO:0010629|GO:0016493|GO:0035717|GO:0090026|GO:0007166|GO:0009897	46243888	chr3	46243829	-	hs|3p21.31	NM_001295	chemokine (C-C motif) receptor 1	CCR1	chr3:46243888-46243829	NM_001295	Hs.301921
A_23_P82503	48.2962	5.59384	48.2962	up	FALSE	Homo sapiens paternally expressed 10 (PEG10), transcript variant 1, mRNA [NM_001040152]	23089	GO:0005515|GO:0005737|GO:0006915|GO:0008270|GO:0005634|GO:0001890|GO:0003677|GO:0030512|GO:0030154	94298623	chr7	94298564	+	hs|7q21.3	NM_001040152	paternally expressed 10	PEG10	chr7:94298564-94298623	NM_001040152	Hs.147492
A_23_P139687	47.0047	5.55473	47.0047	up	FALSE	Homo sapiens endoplasmic reticulum protein 27 (ERP27), mRNA [NM_152321]	121506	GO:0005788	15067229	chr12	15067170	-	hs|12p12.3	NM_152321	endoplasmic reticulum protein 27	ERP27	chr12:15067229-15067170	NM_152321	Hs.162143
A_23_P95851	46.579	5.54161	46.579	up	FALSE	Homo sapiens tubulin, alpha-like 3 (TUBAL3), transcript variant 1, mRNA [NM_024803]	79861	GO:0051258|GO:0005737|GO:0005874|GO:0005200|GO:0003924|GO:0007017|GO:0005525	5435268	chr10	5435209	-	hs|10p15.1	NM_024803	tubulin, alpha-like 3	TUBAL3	chr10:5435268-5435209	NM_024803	Hs.163079
A_32_P100109	46.3867	5.53564	46.3867	up	FALSE	Homo sapiens RALBP1 associated Eps domain containing 2 (REPS2), transcript variant 1, mRNA [NM_004726]	9185	GO:0005515|GO:0005737|GO:0006461|GO:0007173|GO:0005509|GO:0006898	17170865	chrX	17170806	+	hs|Xp22.13	NM_004726	RALBP1 associated Eps domain containing 2	REPS2	chrX:17170806-17170865	NM_004726	Hs.186810
A_24_P709377	46.3613	5.53485	46.3613	up	FALSE	Homo sapiens PAX8 antisense RNA 1 (PAX8-AS1), transcript variant 1, long non-coding RNA [NR_015377]	654433		114024307	chr2	114024248	+	hs|2q13	NR_015377	PAX8 antisense RNA 1	PAX8-AS1	chr2:114024248-114024307	NR_015377	Hs.656660
A_23_P353014	46.3416	5.53424	46.3416	up	FALSE	Homo sapiens calcium channel, voltage-dependent, alpha 2/delta subunit 4 (CACNA2D4), mRNA [NM_172364]	93589	GO:0005262|GO:0005244|GO:0016021|GO:0046872	1902076	chr12	1902017	-	hs|12p13.33	NM_172364	calcium channel, voltage-dependent, alpha 2/delta subunit 4	CACNA2D4	chr12:1902076-1902017	NM_172364	Hs.13768
A_33_P3312519	46.2634	5.5318	46.2634	up	FALSE	Homo sapiens keratinocyte proline-rich protein (KPRP), mRNA [NM_001025231]	448834	GO:0005737	152734527	chr1	152734468	+	hs|1q21.3	NM_001025231	keratinocyte proline-rich protein	KPRP	chr1:152734468-152734527	NM_001025231	Hs.149386
A_33_P3240078	45.4427	5.50598	45.4427	up	FALSE
A_23_P19333	44.9821	5.49128	44.9821	up	FALSE	Homo sapiens triggering receptor expressed on myeloid cells 1 (TREM1), transcript variant 1, mRNA [NM_018643]	54210	GO:0035556|GO:0005886|GO:0007596|GO:0045087|GO:0006959|GO:0005576|GO:0004872|GO:0016021|GO:0050900	41248727	chr6	41243938	-	hs|6p21.1	NM_018643	triggering receptor expressed on myeloid cells 1	TREM1	chr6:41248727-41243938	NM_018643	Hs.283022
A_23_P94319	44.2938	5.46903	44.2938	up	FALSE	Homo sapiens kelch repeat and BTB (POZ) domain containing 11 (KBTBD11), mRNA [NM_014867]	9920		1955093	chr8	1955034	+	hs|8p23.3	NM_014867	kelch repeat and BTB (POZ) domain containing 11	KBTBD11	chr8:1955034-1955093	NM_014867	Hs.5333
A_23_P145984	44.167	5.4649	44.167	up	FALSE	Homo sapiens tetraspanin 12 (TSPAN12), mRNA [NM_012338]	23554	GO:0042813|GO:0016020|GO:0005887|GO:0045765|GO:0010842|GO:0016021|GO:0001525|GO:0007166	120427465	chr7	120427406	-	hs|7q31.31	NM_012338	tetraspanin 12	TSPAN12	chr7:120427465-120427406	NM_012338	Hs.16529
A_33_P3346526	44.1195	5.46334	44.1195	up	FALSE				49564516	chr4	49564457	+	hs|4p11				chr4:049564457-049564516
A_23_P61406	43.4344	5.44077	43.4344	up	FALSE	Homo sapiens SHC (Src homology 2 domain containing) transforming protein 3 (SHC3), mRNA [NM_016848]	53358	GO:0005515|GO:0008286|GO:0048011|GO:0035249|GO:0007265|GO:0005575|GO:0007417|GO:0005829|GO:0035556|GO:0007173|GO:0007611|GO:0004871|GO:0007169	91628173	chr9	91628114	-	hs|9q22.1	NM_016848	SHC (Src homology 2 domain containing) transforming protein 3	SHC3	chr9:91628173-91628114	NM_016848	Hs.292737
A_23_P91512	43.1699	5.43195	43.1699	up	FALSE	Homo sapiens claudin 14 (CLDN14), transcript variant 1, mRNA [NM_144492]	23562	GO:0016338|GO:0006461|GO:0070830|GO:0005886|GO:0005783|GO:0005198|GO:0034329|GO:0016021|GO:0005923|GO:0045216|GO:0042802	37833014	chr21	37832955	-	hs|21q22.13	NM_144492	claudin 14	CLDN14	chr21:37833014-37832955	NM_144492	Hs.660278
A_23_P102864	43.1099	5.42995	43.1099	up	FALSE	Homo sapiens transmembrane protease, serine 15 (TMPRSS15), mRNA [NM_002772]	5651	GO:0005903|GO:0004252|GO:0006508|GO:0016021|GO:0005044	19647550	chr21	19642419	-	hs|21q21.1	NM_002772	transmembrane protease, serine 15	TMPRSS15	chr21:19647550-19642419	NM_002772	Hs.149473
A_23_P71270	42.2462	5.40075	42.2462	up	FALSE	Homo sapiens alpha-2-glycoprotein 1, zinc-binding (AZGP1), mRNA [NM_001185]	563	GO:0002474|GO:0008285|GO:0005886|GO:0042612|GO:0004540|GO:0005576|GO:0008320|GO:0003823|GO:0005615|GO:0006955|GO:0019882|GO:0001916|GO:0042605|GO:0007155	99564778	chr7	99564719	-	hs|7q22.1	NM_001185	alpha-2-glycoprotein 1, zinc-binding	AZGP1	chr7:99564778-99564719	NM_001185	Hs.546239
A_23_P502336	42.1035	5.39587	42.1035	up	FALSE	Homo sapiens egf-like module containing, mucin-like, hormone receptor-like 2 (EMR2), transcript variant 1, mRNA [NM_013447]	30817	GO:0031256|GO:0005886|GO:0004930|GO:0005509|GO:0071621|GO:0032587|GO:0035374|GO:0006954|GO:0007186|GO:0016477|GO:0007218|GO:0016021|GO:0007155	14843917	chr19	14843858	-	hs|19p13.12	NM_013447	egf-like module containing, mucin-like, hormone receptor-like 2	EMR2	chr19:14843917-14843858	NM_013447	Hs.531619
A_23_P29005	42.0431	5.3938	42.0431	up	FALSE	Homo sapiens SAM domain, SH3 domain and nuclear localization signals 1 (SAMSN1), transcript variant 1, mRNA [NM_022136]	64092	GO:0005737|GO:0050869|GO:0050732|GO:0005634|GO:0001784|GO:0002820|GO:0001726	15858344	chr21	15858285	-	hs|21q11.2	NM_022136	SAM domain, SH3 domain and nuclear localization signals 1	SAMSN1	chr21:15858344-15858285	NM_022136	Hs.473341
A_32_P79190	41.219	5.36524	41.219	up	FALSE	Homo sapiens ankyrin repeat domain 20 family, member A12, pseudogene (ANKRD20A12P), non-coding RNA [NR_046228]	100874392		142699303	chr1	142699244	-	hs|1q21.1	NR_046228	ankyrin repeat domain 20 family, member A12, pseudogene	ANKRD20A12P	chr1:142699303-142699244	NR_046228	Hs.648245
A_33_P3297525	40.6397	5.34482	40.6397	up	FALSE	Homo sapiens, clone IMAGE:6155889, mRNA. [BC043411]			143403513	chr1	143403454	+	hs|1q21.1	TCONS_l2_00002171			chr1:143403454-143403513		Hs.724217
A_23_P393620	40.1765	5.32828	40.1765	up	FALSE	Homo sapiens tissue factor pathway inhibitor 2 (TFPI2), transcript variant 1, mRNA [NM_006528]	7980	GO:0007596|GO:0004867|GO:0005578|GO:0005201	93516634	chr7	93516575	-	hs|7q21.3	NM_006528	tissue factor pathway inhibitor 2	TFPI2	chr7:93516634-93516575	NM_006528	Hs.438231
A_23_P137797	40.0419	5.32344	40.0419	up	FALSE	Homo sapiens ryanodine receptor 2 (cardiac) (RYR2), mRNA [NM_001035]	6262	GO:0005515|GO:0005516|GO:0030018|GO:0005513|GO:0019722|GO:0035584|GO:0060402|GO:0043621|GO:0060048|GO:0042802|GO:0003143|GO:0034220|GO:0097050|GO:0015278|GO:0086029|GO:0086005|GO:0005262|GO:0051209|GO:0005509|GO:0071313|GO:0014808|GO:0030509|GO:0086064|GO:0043924|GO:0044325|GO:0043234|GO:0071872|GO:0002027|GO:0055117|GO:0010460|GO:0019899|GO:0005219|GO:0005218|GO:0034236|GO:0034237|GO:0005886|GO:…	237996482	chr1	237996423	+	hs|1q43	NM_001035	ryanodine receptor 2 (cardiac)	RYR2	chr1:237996423-237996482	NM_001035	Hs.109514
A_33_P3242543	39.6366	5.30876	39.6366	up	FALSE	Homo sapiens monoamine oxidase A (MAOA), transcript variant 2, mRNA [NM_001270458]	4128	GO:0008131|GO:0006805|GO:0042420|GO:0007610|GO:0007268|GO:0005741|GO:0044281|GO:0042136|GO:0016021|GO:0042135|GO:0007269|GO:0006576	43606067	chrX	43606008	+	hs|Xp11.3	NM_001270458	monoamine oxidase A	MAOA	chrX:43606008-43606067	NM_001270458	Hs.183109
A_24_P917819	39.278	5.29565	39.278	up	FALSE	Homo sapiens ankyrin repeat domain 30B pseudogene 2 (ANKRD30BP2), non-coding RNA [NR_026916]	149992		14439334	chr21	14439275	+	hs|21q11.2	NR_026916	ankyrin repeat domain 30B pseudogene 2	ANKRD30BP2	chr21:14439275-14439334	NR_026916	Hs.558645
A_24_P228796	39.2517	5.29468	39.2517	up	FALSE	Homo sapiens G antigen 7 (GAGE7), mRNA [NM_021123]	2579		49218400	chrX	49218341	+	hs|Xp11.23	NM_021123	G antigen 7	GAGE7	chrX:49218341-49218400	NM_021123	Hs.460641
A_23_P156826	39.087	5.28862	39.087	up	FALSE	Homo sapiens androgen-dependent TFPI-regulating protein (ADTRP), transcript variant 2, mRNA [NM_032744]	84830	GO:0005886|GO:0016021	11714061	chr6	11714002	-	hs|6p24.1	NM_032744	androgen-dependent TFPI-regulating protein	ADTRP	chr6:11714061-11714002	NM_032744	Hs.126409
A_23_P361584	39.0435	5.28701	39.0435	up	FALSE	Homo sapiens transmembrane protein 154 (TMEM154), mRNA [NM_152680]	201799	GO:0016021	153547361	chr4	153547302	-	hs|4q31.3	NM_152680	transmembrane protein 154	TMEM154	chr4:153547361-153547302	NM_152680	Hs.518900
A_23_P45099	38.9454	5.28338	38.9454	up	FALSE	Homo sapiens major histocompatibility complex, class II, DR beta 5 (HLA-DRB5), mRNA [NM_002125]	3127	GO:0002437|GO:0050852|GO:0005886|GO:0019221|GO:0031295|GO:0042088|GO:0005765|GO:0042130|GO:0019886|GO:0006955|GO:0002381|GO:0042605|GO:2001179|GO:0071556|GO:0032689|GO:0060333|GO:0030658|GO:0012507|GO:0051262|GO:0035774|GO:0042613|GO:0032588|GO:0030666|GO:0000139|GO:0031902|GO:0032673|GO:0016045|GO:0030669|GO:0009897|GO:0002455	32485465	chr6	32485406	-	hs|6p21.32	NM_002125	major histocompatibility complex, class II, DR beta 5	HLA-DRB5	chr6:32485465-32485406	NM_002125	Hs.534322
A_32_P465742	38.2983	5.25921	38.2983	up	FALSE	Homo sapiens phosphatidylinositol-4-phosphate 5-kinase, type I, beta (PIP5K1B), transcript variant 2, mRNA [NM_003558]	8395	GO:0005515|GO:0016310|GO:0016020|GO:0006661|GO:0044281|GO:0001931|GO:0006644|GO:0005524|GO:0016308|GO:0012505|GO:0005829	71623729	chr9	71623670	+	hs|9q21.11	NM_003558	phosphatidylinositol-4-phosphate 5-kinase, type I, beta	PIP5K1B	chr9:71623670-71623729	NM_003558	Hs.534371
A_32_P52018	38.0983	5.25165	38.0983	up	FALSE	Homo sapiens phosphatase and actin regulator 1 (PHACTR1), transcript variant 1, mRNA [NM_030948]	221692	GO:0005737|GO:0030054|GO:0031532|GO:0048870|GO:0004864|GO:0043149|GO:0045202|GO:0031032|GO:0005634|GO:0003779|GO:0005829	13283703	chr6	13278552	+	hs|6p24.1	NM_030948	phosphatase and actin regulator 1	PHACTR1	chr6:13278552-13283703	NM_030948	Hs.436996
A_23_P154986	37.6354	5.23402	37.6354	up	FALSE	Homo sapiens gamma-glutamyltransferase 1 (GGT1), transcript variant 1, mRNA [NM_005265]	2678	GO:0019369|GO:0005515|GO:0019370|GO:0019344|GO:0006520|GO:0006805|GO:0005886|GO:0006536|GO:0050727|GO:0002682|GO:0006749|GO:0044281|GO:0007283|GO:0031362|GO:0006691|GO:0003840|GO:0006750|GO:0006751|GO:0016021	25023921	chr22	25023862	+	hs|22q11.23	NM_005265	gamma-glutamyltransferase 1	GGT1	chr22:25023862-25023921	NM_005265	Hs.645535
A_23_P371039	37.6192	5.2334	37.6192	up	FALSE	Homo sapiens neurotensin receptor 1 (high affinity) (NTSR1), mRNA [NM_002531]	4923	GO:0005515|GO:0008344|GO:0005794|GO:0007186|GO:0005886|GO:0005887|GO:0005783|GO:0004930|GO:0007268|GO:0016492	61393860	chr20	61393800	+	hs|20q13.33	NM_002531	neurotensin receptor 1 (high affinity)	NTSR1	chr20:61393800-61393860	NM_002531	Hs.590869
A_24_P42066	37.6005	5.23268	37.6005	up	FALSE	Homo sapiens gamma-glutamyltransferase 3 pseudogene (GGT3P), non-coding RNA [NR_003267]	2679	GO:0019370|GO:0003840|GO:0006750|GO:0006749|GO:0016021|GO:0031362	18761240	chr22	18761202	-	hs|22q11.21	NR_003267	gamma-glutamyltransferase 3 pseudogene	GGT3P	chr22:18761240-18761202	NR_003267	Hs.595809
A_23_P320261	37.221	5.21805	37.221	up	FALSE	Homo sapiens dermokine (DMKN), transcript variant 1, mRNA [NM_001035516]	93099	GO:0005515|GO:0005615	35988194	chr19	35988135	-	hs|19q13.12	NM_001035516	dermokine	DMKN	chr19:35988194-35988135	NM_001035516	Hs.417795
A_23_P103486	36.7983	5.20157	36.7983	up	FALSE	Homo sapiens cytochrome P450, family 2, subfamily J, polypeptide 2 (CYP2J2), mRNA [NM_000775]	1573	GO:0019369|GO:0008392|GO:0006805|GO:0070330|GO:0005506|GO:0019373|GO:0008016|GO:0071614|GO:0044281|GO:0006690|GO:0043651|GO:0005789|GO:0008405|GO:0008404|GO:0020037	60359279	chr1	60359220	-	hs|1p32.1	NM_000775	cytochrome P450, family 2, subfamily J, polypeptide 2	CYP2J2	chr1:60359279-60359220	NM_000775	Hs.152096
A_33_P3419190	36.4108	5.18629	36.4108	up	FALSE	Homo sapiens amphiregulin (AREG), mRNA [NM_001657]	374		75318352	chr4	75318293	+	hs|4q13.3	NM_001657	amphiregulin	AREG	chr4:75318293-75318352	NM_001657	Hs.270833
A_24_P58204	35.7251	5.15887	35.7251	up	FALSE	Homo sapiens olfactory receptor, family 51, subfamily B, member 5 (OR51B5), transcript variant 1, mRNA [NM_001005567]	282763	GO:0050911|GO:0007608|GO:0004984|GO:0005886|GO:0004930|GO:0016021	5364268	chr11	5364209	-	hs|11p15.4	NM_001005567	olfactory receptor, family 51, subfamily B, member 5	OR51B5	chr11:5364268-5364209	NM_001005567	Hs.690458
A_24_P402588	35.6986	5.15779	35.6986	up	FALSE	Homo sapiens B-cell CLL/lymphoma 11A (zinc finger protein) (BCL11A), transcript variant 2, mRNA [NM_018014]	53335	GO:0030097|GO:0032463|GO:0006355|GO:0046982|GO:0003714|GO:0016925|GO:0005634|GO:0003676|GO:0048671|GO:0046872|GO:0042803|GO:0006351|GO:0048672|GO:0005737|GO:0030217|GO:0030517|GO:0045944|GO:0010629|GO:0010976|GO:0030183|GO:0050773|GO:0010977|GO:2000171	60679374	chr2	60679315	-	hs|2p16.1	NM_018014	B-cell CLL/lymphoma 11A (zinc finger protein)	BCL11A	chr2:60679374-60679315	NM_018014	Hs.370549
A_23_P323801	35.239	5.1391	35.239	up	FALSE	Homo sapiens bestrophin 3 (BEST3), transcript variant 1, mRNA [NM_032735]	144453	GO:0043271|GO:0008150|GO:0003674|GO:0005886|GO:0034707|GO:0005254	70047683	chr12	70047624	-	hs|12q15	NM_032735	bestrophin 3	BEST3	chr12:70047683-70047624	NM_032735	Hs.280782
A_32_P79434	34.895	5.12495	34.895	up	FALSE	Homo sapiens protein tyrosine phosphatase, receptor type, N polypeptide 2 (PTPRN2), transcript variant 1, mRNA [NM_002847]	5799	GO:0006470|GO:0005887|GO:0005001|GO:0043195|GO:0005788|GO:0030141|GO:0034260|GO:0030658	157331972	chr7	157331913	-	hs|7q36.3	NM_002847	protein tyrosine phosphatase, receptor type, N polypeptide 2	PTPRN2	chr7:157331972-157331913	NM_002847	Hs.490789
A_23_P214267	34.3849	5.1037	34.3849	up	FALSE	Homo sapiens G protein-coupled receptor 110 (GPR110), transcript variant 1, mRNA [NM_153840]	266977	GO:0030054|GO:0007186|GO:0005886|GO:0007218|GO:0004930|GO:0005730|GO:0005634|GO:0016021	46967904	chr6	46967845	-	hs|6p12.3	NM_153840	G protein-coupled receptor 110	GPR110	chr6:46967904-46967845	NM_153840	Hs.733762
A_33_P3237674	34.3758	5.10332	34.3758	up	FALSE	T cell receptor alpha constant [Source:HGNC Symbol;Acc:12029] [ENST00000478163]			23019562	chr14	23019503	+	hs|14q11.2	EU030677			chr14:23019503-23019562		Hs.74647
A_33_P3283599	34.3175	5.10087	34.3175	up	FALSE	Homo sapiens ankyrin repeat domain 20 family, member A8, pseudogene (ANKRD20A8P), non-coding RNA [NR_003366]	729171		95461728	chr2	95461669	-	hs|2q11.1	NR_003366	ankyrin repeat domain 20 family, member A8, pseudogene	ANKRD20A8P	chr2:95461728-95461669	NR_003366	Hs.456852
A_23_P259071	34.0099	5.08788	34.0099	up	FALSE	Homo sapiens amphiregulin (AREG), mRNA [NM_001657]	374		75320577	chr4	75320518	+	hs|4q13.3	NM_001657	amphiregulin	AREG	chr4:75320518-75320577	NM_001657	Hs.270833
A_33_P3408918	33.8855	5.0826	33.8855	up	FALSE	Homo sapiens serum amyloid A2 (SAA2), transcript variant 1, mRNA [NM_030754]	6289	GO:0034364|GO:0006953	18266850	chr11	18266791	-	hs|11p15.1	NM_030754	serum amyloid A2	SAA2	chr11:18266850-18266791	NM_030754	Hs.731376
A_19_P00804124	33.464	5.06454	33.464	up	FALSE	T cell receptor alpha constant [Source:HGNC Symbol;Acc:12029] [ENST00000478163]			23021036	chr14	23020977	+	hs|14q11.2	X02592			chr14:23020977-23021036		Hs.74647
A_19_P00808473	33.0947	5.04853	33.0947	up	FALSE	PREDICTED: Homo sapiens uncharacterized LOC100652997 (LOC100652997), misc_RNA [XR_132575]			6816703	chr10	6816644	-	hs|10p14	TCONS_00018425			chr10:6816703-6816644		Hs.255086
A_23_P53137	32.4205	5.01884	32.4205	up	FALSE	Homo sapiens hemoglobin, gamma A (HBG1), mRNA [NM_000559]	3047	GO:0019825|GO:0005833|GO:0005506|GO:0007596|GO:0005344|GO:0020037|GO:0005829	5269593	chr11	5269534	-	hs|11p15.4	NM_000559	hemoglobin, gamma A	HBG1	chr11:5269593-5269534	NM_000559	Hs.702189
A_23_P136683	31.6506	4.98416	31.6506	up	FALSE	Homo sapiens major histocompatibility complex, class II, DQ beta 1 (HLA-DQB1), transcript variant 2, mRNA [NM_001243961]	3119	GO:0050852|GO:0012507|GO:0005886|GO:0031295|GO:0019221|GO:0042613|GO:0005765|GO:0032588|GO:0030666|GO:0019886|GO:0006955|GO:0000139|GO:0016020|GO:0002381|GO:0071556|GO:0032395|GO:0030669|GO:0010008|GO:0060333|GO:0002455|GO:0030658	32628010	chr6	32627951	-	hs|6p21.32	NM_001243961	major histocompatibility complex, class II, DQ beta 1	HLA-DQB1	chr6:32628010-32627951	NM_001243961	Hs.409934
A_23_P68121	31.0521	4.95662	31.0521	up	FALSE	Homo sapiens pleckstrin and Sec7 domain containing 4 (PSD4), mRNA [NM_012455]	23550	GO:0005802|GO:0005086|GO:0030054|GO:0005543|GO:0005886|GO:0030182|GO:0032012|GO:0016192	113959901	chr2	113959842	+	hs|2q13	NM_012455	pleckstrin and Sec7 domain containing 4	PSD4	chr2:113959842-113959901	NM_012455	Hs.516306
A_33_P3323413	30.2645	4.91955	30.2645	up	FALSE	Homo sapiens chromosome 14 open reading frame 23 (C14orf23), transcript variant 1, long non-coding RNA [NR_026731]	387978		29262372	chr14	29262313	+	hs|14q12	NR_026731	chromosome 14 open reading frame 23	C14orf23	chr14:29262313-29262372	NR_026731	Hs.633254
A_23_P18672	29.382	4.87686	29.382	up	FALSE	Homo sapiens glucosidase, beta, acid 3 (GBA3), transcript variant 1, mRNA [NM_020973]	57733	GO:0017042|GO:0006665|GO:0004565|GO:0006687|GO:0046477|GO:0005975|GO:0016139|GO:0044281|GO:0008422|GO:0005829	22821149	chr4	22821090	+	hs|4p15.2	NM_020973	glucosidase, beta, acid 3	GBA3	chr4:22821090-22821149	NM_020973	Hs.653107
A_33_P3316273	29.3147	4.87355	29.3147	up	FALSE	Homo sapiens chemokine (C-C motif) ligand 3 (CCL3), mRNA [NM_002983]	6348	GO:0005515|GO:0019722|GO:0051928|GO:0008360|GO:0006887|GO:0005615|GO:0042802|GO:0005622|GO:0031726|GO:0043525|GO:0006935|GO:0000165|GO:0016301|GO:0071356|GO:0007610|GO:0070374|GO:0031663|GO:0008009|GO:0030335|GO:0032760|GO:0023052|GO:0030593|GO:0071621|GO:0009636|GO:0014808|GO:0030502|GO:0042056|GO:0043308|GO:0001649|GO:0043922|GO:0016310|GO:0016004|GO:0071346|GO:0071347|GO:0043491|GO:0048245|GO:…	34415664	chr17	34415605	-	hs|17q12	NM_002983	chemokine (C-C motif) ligand 3	CCL3	chr17:34415664-34415605	NM_002983	Hs.514107
A_23_P4536	29.1217	4.86402	29.1217	up	FALSE	Homo sapiens erythrocyte membrane protein band 4.1-like 3 (EPB41L3), transcript variant 1, mRNA [NM_012307]	23136	GO:0005515|GO:0002175|GO:0030913|GO:0005886|GO:0044224|GO:0008360|GO:0033270|GO:0006915|GO:0003779|GO:0072659|GO:0008150|GO:0005737|GO:0030865|GO:0030866|GO:0005911|GO:0048812|GO:0005200|GO:0043217|GO:0071205|GO:0030673|GO:0005856|GO:0007016|GO:0019898	5393451	chr18	5393392	-	hs|18p11.31	NM_012307	erythrocyte membrane protein band 4.1-like 3	EPB41L3	chr18:5393451-5393392	NM_012307	Hs.213394
A_23_P41114	28.9847	4.85722	28.9847	up	FALSE	Homo sapiens cystatin A (stefin A) (CSTA), mRNA [NM_005213]	1475	GO:0016337|GO:0005737|GO:0018149|GO:0004869|GO:0030216|GO:0005198|GO:0010466|GO:0005634|GO:0030674|GO:0002020|GO:0001533	122056475	chr3	122056416	+	hs|3q21.1	NM_005213	cystatin A (stefin A)	CSTA	chr3:122056416-122056475	NM_005213	Hs.518198
A_33_P3352887	28.9367	4.85483	28.9367	up	FALSE	Homo sapiens uncharacterized LOC388692 (LOC388692), long non-coding RNA [NR_027002]	388692		149291625	chr1	149291566	+	hs|1q21.2	NR_027002	uncharacterized LOC388692	LOC388692	chr1:149291566-149291625	NR_027002	Hs.271249
A_23_P419714	28.2907	4.82225	28.2907	up	FALSE	Homo sapiens BTB (POZ) domain containing 11 (BTBD11), transcript variant a, mRNA [NM_001018072]	121551	GO:0046982|GO:0016021	108052938	chr12	108052879	+	hs|12q23.3	NM_001018072	BTB (POZ) domain containing 11	BTBD11	chr12:108052879-108052938	NM_001018072	Hs.271272
A_33_P3384628	28.2356	4.81944	28.2356	up	FALSE				15278286	chr21	15278227	-	hs|21q11.2	TCONS_l2_00017138			chr21:15278286-15278227
A_33_P3311845	28.0049	4.80761	28.0049	up	FALSE	PREDICTED: Homo sapiens uncharacterized FLJ38723 (FLJ38723), misc_RNA [XR_132593]	255180	GO:0005794	62535009	chr15	62534950	-	hs|15q22.2	XR_132593	uncharacterized FLJ38723	FLJ38723	chr15:62535009-62534950	XR_132593	Hs.370479
A_23_P217554	27.872	4.80075	27.872	up	FALSE	Homo sapiens melanoma antigen family A, 8 (MAGEA8), transcript variant 3, mRNA [NM_005364]	4107	GO:0008150|GO:0003674|GO:0005575	149014257	chrX	149014198	+	hs|Xq28	NM_005364	melanoma antigen family A, 8	MAGEA8	chrX:149014198-149014257	NM_005364	Hs.522803
A_33_P3212860	27.4598	4.77925	27.4598	up	FALSE	Homo sapiens amelotin (AMTN), transcript variant 1, mRNA [NM_212557]	401138	GO:0003674|GO:0005911|GO:0005605|GO:0005578|GO:0042475|GO:0007155|GO:0031214	71398455	chr4	71398396	+	hs|4q13.3	NM_212557	amelotin	AMTN	chr4:71398396-71398455	NM_212557	Hs.453069
A_33_P3348318	27.0868	4.75952	27.0868	up	FALSE	Homo sapiens G protein-coupled receptor 116 (GPR116), transcript variant 2, mRNA [NM_001098518]	221395	GO:0006112|GO:0009986|GO:0007186|GO:0005886|GO:0007218|GO:0004930|GO:0045444|GO:0042593|GO:0031410|GO:0016021|GO:0019216	46823775	chr6	46823716	-	hs|6p12.3	NM_001098518	G protein-coupled receptor 116	GPR116	chr6:46823775-46823716	NM_001098518	Hs.362806
A_23_P9883	26.9317	4.75123	26.9317	up	FALSE	Homo sapiens NLR family, pyrin domain containing 3 (NLRP3), transcript variant 3, mRNA [NM_001079821]	114548	GO:0005515|GO:0042347|GO:0050713|GO:0051259|GO:0035872|GO:0005829|GO:0005737|GO:0051607|GO:0006954|GO:0051092|GO:0050718|GO:0009595|GO:0032621|GO:0072559|GO:0050701|GO:0006919|GO:0042834|GO:0006915|GO:0032088|GO:0006952|GO:0002674|GO:0005524|GO:0043280|GO:0007165|GO:0071222|GO:0045087|GO:0050728	247612089	chr1	247612029	+	hs|1q44	NM_001079821	NLR family, pyrin domain containing 3	NLRP3	chr1:247612029-247612089	NM_001079821	Hs.159483
A_23_P8108	26.554	4.73086	26.554	up	FALSE	Homo sapiens major histocompatibility complex, class II, DQ beta 1 (HLA-DQB1), transcript variant 3, mRNA [NM_001243962]	3119	GO:0050852|GO:0012507|GO:0005886|GO:0031295|GO:0019221|GO:0042613|GO:0005765|GO:0032588|GO:0030666|GO:0019886|GO:0006955|GO:0000139|GO:0016020|GO:0002381|GO:0071556|GO:0032395|GO:0030669|GO:0010008|GO:0060333|GO:0002455|GO:0030658	32725656	chr6	32725597	-	hs|6p21.32	NM_001243962	major histocompatibility complex, class II, DQ beta 1	HLA-DQB1	chr6:032725656-032725597	NM_001243962	Hs.409934
A_24_P370472	26.4741	4.72651	26.4741	up	FALSE	Homo sapiens major histocompatibility complex, class II, DR beta 4 (HLA-DRB4), mRNA [NM_021983]	3126	GO:0005515|GO:0002437|GO:0050852|GO:0005886|GO:0002862|GO:0019221|GO:0031295|GO:0042088|GO:0005765|GO:0042130|GO:0019886|GO:0006955|GO:0002381|GO:0042605|GO:2001179|GO:0071556|GO:0032689|GO:0060333|GO:0030658|GO:0012507|GO:0051262|GO:0035774|GO:0042613|GO:0032588|GO:0030666|GO:0007165|GO:0000139|GO:0005887|GO:0031902|GO:0032673|GO:0016045|GO:0030669|GO:0032395|GO:0009897|GO:0002455						NM_021983	major histocompatibility complex, class II, DR beta 4	HLA-DRB4		NM_021983	Hs.696211
A_23_P128281	26.3053	4.71728	26.3053	up	FALSE	Homo sapiens killer cell lectin-like receptor subfamily C, member 3 (KLRC3), transcript variant 2, mRNA [NM_007333]	3823	GO:0006968|GO:0030246|GO:0016021|GO:0004888	10569289	chr12	10568358	-	hs|12p13.2	NM_007333	killer cell lectin-like receptor subfamily C, member 3	KLRC3	chr12:10569289-10568358	NM_007333	Hs.654362
A_23_P63660	26.0449	4.70293	26.0449	up	FALSE	Homo sapiens family with sequence similarity 213, member A (FAM213A), transcript variant 1, mRNA [NM_032333]	84293	GO:0005739|GO:0005737|GO:0016209|GO:0045670|GO:0055114	82191949	chr10	82191890	+	hs|10q23.1	NM_032333	family with sequence similarity 213, member A	FAM213A	chr10:82191890-82191949	NM_032333	Hs.500333
A_33_P3380944	26.002	4.70055	26.002	up	FALSE	Homo sapiens G protein-coupled receptor 116 (GPR116), transcript variant 2, mRNA [NM_001098518]	221395	GO:0006112|GO:0009986|GO:0007186|GO:0005886|GO:0007218|GO:0004930|GO:0045444|GO:0042593|GO:0031410|GO:0016021|GO:0019216	46820555	chr6	46820496	-	hs|6p12.3	NM_001098518	G protein-coupled receptor 116	GPR116	chr6:46820555-46820496	NM_001098518	Hs.362806
A_23_P17695	25.7639	4.68728	25.7639	up	FALSE	Homo sapiens solute carrier family 37 (glucose-6-phosphate transporter), member 1 (SLC37A1), mRNA [NM_018964]	54020	GO:0005215|GO:0008643|GO:0016021|GO:0055085	44001123	chr21	44001065	+	hs|21q22.3	NM_018964	solute carrier family 37 (glucose-6-phosphate transporter), member 1	SLC37A1	chr21:44001065-44001123	NM_018964	Hs.547009
A_33_P3368695	25.6376	4.68019	25.6376	up	FALSE	Homo sapiens hes family bHLH transcription factor 7 (HES7), transcript variant 1, mRNA [NM_001165967]	84667	GO:0001501|GO:0007219|GO:0001756|GO:0046983|GO:0007498|GO:0005634|GO:0048511|GO:0000122|GO:0003677|GO:0006351|GO:0008134	8024359	chr17	8024300	-	hs|17p13.1	NM_001165967	hes family bHLH transcription factor 7	HES7	chr17:8024359-8024300	NM_001165967	Hs.434828
A_23_P468	25.4583	4.67006	25.4583	up	FALSE	Homo sapiens coiled-coil domain containing 181 (CCDC181), mRNA [NM_021179]	57821	GO:0005730|GO:0005634	169390697	chr1	169390638	-	hs|1q24.2	NM_021179	coiled-coil domain containing 181	CCDC181	chr1:169390697-169390638	NM_021179	Hs.567557
A_23_P72096	25.326	4.66255	25.326	up	FALSE	Homo sapiens interleukin 1, alpha (IL1A), mRNA [NM_000575]	3552	GO:0005515|GO:0005149|GO:0008285|GO:0005507|GO:0008283|GO:0019221|GO:0006915|GO:0045840|GO:0005576|GO:0050715|GO:0010575|GO:0005125|GO:0005615|GO:0045766|GO:0005829|GO:0034605|GO:0045086|GO:0006955|GO:0006954|GO:0045944|GO:2001240|GO:0001660|GO:0051781|GO:0046688	113532421	chr2	113532362	-	hs|2q13	NM_000575	interleukin 1, alpha	IL1A	chr2:113532421-113532362	NM_000575	Hs.1722
A_23_P101407	24.9759	4.64246	24.9759	up	FALSE	Homo sapiens complement component 3 (C3), mRNA [NM_000064]	718	GO:0005515|GO:0030449|GO:0005886|GO:0004866|GO:0001970|GO:0005615|GO:0006957|GO:0006956|GO:0050766|GO:0006955|GO:0006954|GO:0006958|GO:0006631|GO:0001798|GO:0070062|GO:0045745|GO:0005102|GO:0005576|GO:0010884|GO:0010866|GO:0010575|GO:0031715|GO:0045766|GO:0010828|GO:0007165|GO:0007186|GO:0045087|GO:0050776|GO:0001934	6679434	chr19	6679177	-	hs|19p13.3	NM_000064	complement component 3	C3	chr19:6679434-6679177	NM_000064	Hs.529053
A_32_P319200	24.8536	4.63539	24.8536	up	FALSE	Homo sapiens gamma-glutamyltransferase light chain 2 (GGTLC2), transcript variant 1, mRNA [NM_199127]	91227	GO:0019370|GO:0003840|GO:0006749|GO:0031362	22989684	chr22	22989625	+	hs|22q11.22	NM_199127	gamma-glutamyltransferase light chain 2	GGTLC2	chr22:22989625-22989684	NM_199127	Hs.632765
A_23_P211680	24.8434	4.63479	24.8434	up	FALSE	Homo sapiens megalencephalic leukoencephalopathy with subcortical cysts 1 (MLC1), transcript variant 1, mRNA [NM_015166]	23209	GO:0005515|GO:0005215|GO:0048471|GO:0005886|GO:0005783|GO:0072584|GO:0030136|GO:0005764|GO:0032403|GO:0051259|GO:0016323|GO:0005737|GO:0016324|GO:0071397|GO:0005911|GO:0006810|GO:0016192|GO:0006811|GO:0032388|GO:0031410|GO:0047484|GO:0005901|GO:0008565|GO:0045121|GO:0016021|GO:0055037|GO:0005769|GO:0005768	50498007	chr22	50497948	-	hs|22q13.33	NM_015166	megalencephalic leukoencephalopathy with subcortical cysts 1	MLC1	chr22:50498007-50497948	NM_015166	Hs.517729
A_33_P3252800	24.6629	4.62427	24.6629	up	FALSE	Homo sapiens protein tyrosine phosphatase, receptor type, R (PTPRR), transcript variant 1, mRNA [NM_002849]	5801	GO:0005515|GO:0048471|GO:0005886|GO:0009986|GO:0019901|GO:0005730|GO:0005634|GO:0001701|GO:0005737|GO:0006470|GO:0005001|GO:0016021|GO:0004725	71050544	chr12	71050485	-	hs|12q15	NM_002849	protein tyrosine phosphatase, receptor type, R	PTPRR	chr12:71050544-71050485	NM_002849	Hs.506076
A_33_P3347869	24.3175	4.60392	24.3175	up	FALSE	Homo sapiens complement component 3 (C3), mRNA [NM_000064]	718	GO:0005515|GO:0030449|GO:0005886|GO:0004866|GO:0001970|GO:0005615|GO:0006957|GO:0006956|GO:0050766|GO:0006955|GO:0006954|GO:0006958|GO:0006631|GO:0001798|GO:0070062|GO:0045745|GO:0005102|GO:0005576|GO:0010884|GO:0010866|GO:0010575|GO:0031715|GO:0045766|GO:0010828|GO:0007165|GO:0007186|GO:0045087|GO:0050776|GO:0001934	6686195	chr19	6686136	-	hs|19p13.3	NM_000064	complement component 3	C3	chr19:6686195-6686136	NM_000064	Hs.529053
A_23_P215111	24.0842	4.59002	24.0842	up	FALSE	Homo sapiens ATPase, H+ transporting, lysosomal V0 subunit a4 (ATP6V0A4), transcript variant 1, mRNA [NM_020632]	50617	GO:0008286|GO:0005515|GO:0005886|GO:0015078|GO:0007605|GO:0031526|GO:0005765|GO:0006885|GO:0006879|GO:0000220|GO:0033572|GO:0016324|GO:0030670|GO:0051117|GO:0090382|GO:0007588|GO:0051701|GO:0045177|GO:0055085|GO:0001503|GO:0015991|GO:0016021|GO:0010008|GO:0016471|GO:0005768|GO:0015992	138391206	chr7	138391147	-	hs|7q34	NM_020632	ATPase, H+ transporting, lysosomal V0 subunit a4	ATP6V0A4	chr7:138391206-138391147	NM_020632	Hs.98967
A_23_P258310	23.8455	4.57565	23.8455	up	FALSE	Homo sapiens peroxidasin homolog (Drosophila)-like (PXDNL), mRNA [NM_144651]	137902	GO:0005737|GO:0004601|GO:0004519|GO:0042744|GO:0005615|GO:0046872|GO:0055114|GO:0020037	52232460	chr8	52232401	-	hs|8q11.22	NM_144651	peroxidasin homolog (Drosophila)-like	PXDNL	chr8:52232460-52232401	NM_144651	Hs.444882
A_23_P81898	23.8397	4.57529	23.8397	up	FALSE	Homo sapiens ubiquitin D (UBD), mRNA [NM_006398]	10537	GO:0005515|GO:0006511|GO:0016567|GO:0043065|GO:0016235|GO:0010243|GO:0032446|GO:0005634|GO:0005737|GO:0070842|GO:0070628|GO:0006508|GO:0034612|GO:0034341|GO:0043011|GO:0043123	29523536	chr6	29523477	-	hs|6p22.1	NM_006398	ubiquitin D	UBD	chr6:29523536-29523477	NM_006398	Hs.44532
A_23_P55749	23.7849	4.57197	23.7849	up	FALSE	Homo sapiens collagen, type V, alpha 3 (COL5A3), mRNA [NM_015719]	50509	GO:0005518|GO:0043394|GO:0005576|GO:0005588|GO:0007160|GO:0022617|GO:0007411|GO:0030198|GO:0030199|GO:0030574|GO:0005788|GO:0043588|GO:0008201|GO:0005201	10070602	chr19	10070543	-	hs|19p13.2	NM_015719	collagen, type V, alpha 3	COL5A3	chr19:10070602-10070543	NM_015719	Hs.235368
A_23_P30913	23.6196	4.56192	23.6196	up	FALSE	Homo sapiens major histocompatibility complex, class II, DP alpha 1 (HLA-DPA1), transcript variant 1, mRNA [NM_033554]	3113	GO:0050852|GO:0012507|GO:0005886|GO:0019221|GO:0031295|GO:0042613|GO:0005765|GO:0032588|GO:0030666|GO:0019886|GO:0006955|GO:0071346|GO:0000139|GO:0005887|GO:0071556|GO:0032395|GO:0030669|GO:0010008|GO:0060333|GO:0030658	33032907	chr6	33032848	-	hs|6p21.32	NM_033554	major histocompatibility complex, class II, DP alpha 1	HLA-DPA1	chr6:33032907-33032848	NM_033554	Hs.347270
A_33_P3298206	23.4174	4.54951	23.4174	up	FALSE	Homo sapiens protein phosphatase 4, regulatory subunit 4 (PPP4R4), transcript variant 2, mRNA [NM_020958]	57718	GO:0005515|GO:0008287|GO:0005737|GO:0019888|GO:0080163|GO:0032515	94693691	chr14	94693632	+	hs|14q32.12	NM_020958	protein phosphatase 4, regulatory subunit 4	PPP4R4	chr14:94693632-94693691	NM_020958	Hs.259599
A_23_P115519	23.0021	4.5237	23.0021	up	FALSE	Homo sapiens late cornified envelope 3D (LCE3D), mRNA [NM_032563]	84648	GO:0031424	152552017	chr1	152551958	-	hs|1q21.3	NM_032563	late cornified envelope 3D	LCE3D	chr1:152552017-152551958	NM_032563	Hs.244349
A_33_P3424217	22.8347	4.51316	22.8347	up	FALSE	Homo sapiens major histocompatibility complex, class II, DQ beta 1 (HLA-DQB1), transcript variant 3, mRNA [NM_001243962]	3119	GO:0050852|GO:0012507|GO:0005886|GO:0031295|GO:0019221|GO:0042613|GO:0005765|GO:0032588|GO:0030666|GO:0019886|GO:0006955|GO:0000139|GO:0016020|GO:0002381|GO:0071556|GO:0032395|GO:0030669|GO:0010008|GO:0060333|GO:0002455|GO:0030658						NM_001243962	major histocompatibility complex, class II, DQ beta 1	HLA-DQB1		NM_001243962	Hs.409934
A_33_P3227676	22.7314	4.50661	22.7314	up	FALSE	Homo sapiens chromosome 2 open reading frame 72 (C2orf72), mRNA [NM_001144994]	257407		231914414	chr2	231914355	+	hs|2q37.1	NM_001144994	chromosome 2 open reading frame 72	C2orf72	chr2:231914355-231914414	NM_001144994	Hs.526596
A_24_P12690	22.6781	4.50323	22.6781	up	FALSE	Homo sapiens indoleamine 2,3-dioxygenase 2 (IDO2), mRNA [NM_194294]	169355	GO:0034641|GO:0006569|GO:0005737|GO:0004833|GO:0019441|GO:0033754|GO:0044281|GO:0046872|GO:0020037|GO:0005829	39873751	chr8	39873692	+	hs|8p11.21	NM_194294	indoleamine 2,3-dioxygenase 2	IDO2	chr8:39873692-39873751	NM_194294	Hs.676257
A_23_P144916	22.2292	4.47438	22.2292	up	FALSE	Homo sapiens glutamine-fructose-6-phosphate transaminase 2 (GFPT2), mRNA [NM_005110]	9945	GO:0016051|GO:0004360|GO:0006112|GO:0030246|GO:0006488|GO:0006048|GO:0044267|GO:0006002|GO:0043687|GO:0018279|GO:0006541|GO:0005829	179727826	chr5	179727767	-	hs|5q35.3	NM_005110	glutamine-fructose-6-phosphate transaminase 2	GFPT2	chr5:179727826-179727767	NM_005110	Hs.696497
A_23_P218058	22.1589	4.46981	22.1589	up	FALSE	Homo sapiens killer cell lectin-like receptor subfamily C, member 4 (KLRC4), mRNA [NM_013431]	8302	GO:0006968|GO:0016021	10560299	chr12	10560240	-	hs|12p13.2	NM_013431	killer cell lectin-like receptor subfamily C, member 4	KLRC4	chr12:10560299-10560240	NM_013431	Hs.721094
A_24_P335092	21.995	4.4591	21.995	up	FALSE	Homo sapiens serum amyloid A1 (SAA1), transcript variant 1, mRNA [NM_000331]	6288	GO:0001664|GO:0030593|GO:0030168|GO:0050716|GO:0005576|GO:0006953|GO:0050715|GO:0007204|GO:0045785|GO:0034364|GO:0071682|GO:0050728|GO:0045087|GO:0050708|GO:0048247|GO:0048246	18291310	chr11	18290868	+	hs|11p15.1	NM_000331	serum amyloid A1	SAA1	chr11:18290868-18291310	NM_000331	Hs.632144
A_32_P218025	21.9755	4.45782	21.9755	up	FALSE	PREDICTED: Homo sapiens uncharacterized LOC100506253 (LOC100506253), misc_RNA [XR_109812]	100506253		76103993	chr4	76103934	-	hs|4q13.3	XR_109812	uncharacterized LOC100506253	LOC100506253	chr4:76103993-76103934	XR_109812	Hs.136333
A_33_P3255290	21.9396	4.45546	21.9396	up	FALSE	Homo sapiens janus kinase and microtubule interacting protein 2 (JAKMIP2), transcript variant 3, mRNA [NM_014790]	9832	GO:0008017|GO:0005794|GO:0019900	146997542	chr5	146997483	-	hs|5q32	NM_014790	janus kinase and microtubule interacting protein 2	JAKMIP2	chr5:146997542-146997483	NM_014790	Hs.744926
A_32_P184394	21.5609	4.43035	21.5609	up	FALSE	Homo sapiens transcription factor EC (TFEC), transcript variant 1, mRNA [NM_012252]	22797	GO:0034605|GO:0003700|GO:0003714|GO:0003713|GO:0046983|GO:0005634|GO:0003677|GO:0006351	115575556	chr7	115575497	-	hs|7q31.2	NM_012252	transcription factor EC	TFEC	chr7:115575556-115575497	NM_012252	Hs.125962
A_33_P3243454	21.3461	4.4159	21.3461	up	FALSE	Homo sapiens IGF-like family member 3 (IGFL3), mRNA [NM_207393]	388555	GO:0005576	46623513	chr19	46623454	-	hs|19q13.32	NM_207393	IGF-like family member 3	IGFL3	chr19:46623513-46623454	NM_207393	Hs.365496
A_23_P144126	21.2893	4.41206	21.2893	up	FALSE	Homo sapiens fetuin B (FETUB), mRNA [NM_014375]	26998	GO:0010951|GO:0007338|GO:0008150|GO:0003674|GO:0004869|GO:0008191|GO:0005576|GO:0007339|GO:0005615	186370577	chr3	186370518	+	hs|3q27.3	NM_014375	fetuin B	FETUB	chr3:186370518-186370577	NM_014375	Hs.81073
A_32_P44394	21.1148	4.40018	21.1148	up	FALSE	Homo sapiens absent in melanoma 2 (AIM2), mRNA [NM_004833]	9447	GO:0005515|GO:2001056|GO:0035458|GO:0032731|GO:0005634|GO:0002218|GO:0035872|GO:0005829|GO:0042802|GO:0005739|GO:0006955|GO:0005737|GO:0006954|GO:0003690|GO:0051092|GO:0050718|GO:0032461|GO:0050702|GO:0005730|GO:0006915|GO:0032088|GO:0035690|GO:0033209|GO:0070269|GO:0002230|GO:0045087|GO:0097169	159033365	chr1	159033306	-	hs|1q23.1	NM_004833	absent in melanoma 2	AIM2	chr1:159033365-159033306	NM_004833	Hs.733411
A_23_P64898	20.9106	4.38616	20.9106	up	FALSE	Homo sapiens killer cell lectin-like receptor subfamily G, member 1 (KLRG1), mRNA [NM_005810]	10219	GO:0006968|GO:0006954|GO:0005886|GO:0045087|GO:0050776|GO:0030246|GO:0004872|GO:0016021|GO:0007166	9162653	chr12	9162594	+	hs|12p13.31	NM_005810	killer cell lectin-like receptor subfamily G, member 1	KLRG1	chr12:9162594-9162653	NM_005810	Hs.558446
A_23_P71880	20.6545	4.36838	20.6545	up	FALSE	Homo sapiens serine peptidase inhibitor, Kazal type 4 (SPINK4), mRNA [NM_014471]	27290	GO:0004867|GO:0005576	33248476	chr9	33246720	+	hs|9p13.3	NM_014471	serine peptidase inhibitor, Kazal type 4	SPINK4	chr9:33246720-33248476	NM_014471	Hs.555934
A_33_P3350726	20.3693	4.34833	20.3693	up	FALSE	Homo sapiens peroxisome proliferator-activated receptor gamma (PPARG), transcript variant 3, mRNA [NM_138711]	5468	GO:0005515|GO:0010467|GO:0030308|GO:0043627|GO:0006367|GO:0003700|GO:0050544|GO:0044212|GO:0033189|GO:0009409|GO:0003707|GO:0007507|GO:0042953|GO:0004879|GO:0019395|GO:0032869|GO:0010745|GO:0046321|GO:0000122|GO:0001890|GO:0002674|GO:0045165|GO:0050872|GO:0050873|GO:0045087|GO:0045600|GO:0008270|GO:0005654|GO:0045893|GO:0001012|GO:0015909|GO:0019899|GO:0045892|GO:0006629|GO:0031100|GO:0033993|GO:…	12434187	chr3	12434128	+	hs|3p25.2	NM_138711	peroxisome proliferator-activated receptor gamma	PPARG	chr3:12434128-12434187	NM_138711	Hs.162646
A_33_P3281695	20.35	4.34696	20.35	up	FALSE	Homo sapiens NLR family, pyrin domain containing 3 (NLRP3), transcript variant 6, mRNA [NM_001243133]	114548	GO:0005515|GO:0042347|GO:0050713|GO:0051259|GO:0035872|GO:0005829|GO:0005737|GO:0051607|GO:0006954|GO:0051092|GO:0050718|GO:0009595|GO:0032621|GO:0072559|GO:0050701|GO:0006919|GO:0042834|GO:0006915|GO:0032088|GO:0006952|GO:0002674|GO:0005524|GO:0043280|GO:0007165|GO:0071222|GO:0045087|GO:0050728	247611806	chr1	247611747	+	hs|1q44	NM_001243133	NLR family, pyrin domain containing 3	NLRP3	chr1:247611747-247611806	NM_001243133	Hs.159483
A_23_P255126	20.3493	4.34691	20.3493	up	FALSE	Homo sapiens GRB2-associated binding protein 3 (GAB3), transcript variant 2, mRNA [NM_080612]	139716	GO:0005543|GO:0030225	153904051	chrX	153903992	-	hs|Xq28	NM_080612	GRB2-associated binding protein 3	GAB3	chrX:153904051-153903992	NM_080612	Hs.496982
A_23_P48327	20.3429	4.34645	20.3429	up	FALSE	Homo sapiens potassium channel tetramerization domain containing 4 (KCTD4), mRNA [NM_198404]	386618	GO:0051260	45767809	chr13	45767750	-	hs|13q14.12	NM_198404	potassium channel tetramerization domain containing 4	KCTD4	chr13:45767809-45767750	NM_198404	Hs.23406
A_33_P3356821	20.1723	4.33431	20.1723	up	FALSE	Homo sapiens late cornified envelope 1C (LCE1C), transcript variant 1, mRNA [NM_178351]	353133	GO:0031424	152777370	chr1	152777311	-	hs|1q21.3	NM_178351	late cornified envelope 1C	LCE1C	chr1:152777370-152777311	NM_178351	Hs.516429
A_24_P166443	20.1329	4.33148	20.1329	up	FALSE	Homo sapiens major histocompatibility complex, class II, DP beta 1 (HLA-DPB1), mRNA [NM_002121]	3115	GO:0050852|GO:0012507|GO:0005886|GO:0019221|GO:0031295|GO:0042613|GO:0005765|GO:0032588|GO:0030666|GO:0019886|GO:0000139|GO:0071556|GO:0030669|GO:0010008|GO:0060333|GO:0030658	33053587	chr6	33052981	+	hs|6p21.32	NM_002121	major histocompatibility complex, class II, DP beta 1	HLA-DPB1	chr6:33052981-33053587	NM_002121	Hs.485130
A_23_P155755	20.0954	4.32879	20.0954	up	FALSE	Homo sapiens chemokine (C-X-C motif) ligand 6 (CXCL6), mRNA [NM_002993]	6372	GO:0008009|GO:0007165|GO:0006955|GO:0006954|GO:0006935|GO:0007267|GO:0005576|GO:0008201|GO:0005615	74703427	chr4	74703368	+	hs|4q13.3	NM_002993	chemokine (C-X-C motif) ligand 6	CXCL6	chr4:74703368-74703427	NM_002993	Hs.164021
A_33_P3399571	20.0376	4.32464	20.0376	up	FALSE	Homo sapiens vanin 1 (VNN1), mRNA [NM_004666]	8876	GO:0033089|GO:0043066|GO:0002526|GO:0034235|GO:0005886|GO:0015939|GO:0006928|GO:0002544|GO:0031225|GO:0017159|GO:0016337|GO:0006954|GO:0045087|GO:0016021|GO:0006979	133002860	chr6	133002801	-	hs|6q23.2	NM_004666	vanin 1	VNN1	chr6:133002860-133002801	NM_004666	Hs.12114
A_33_P3397865	19.8615	4.3119	19.8615	up	FALSE	Homo sapiens troponin T type 1 (skeletal, slow) (TNNT1), transcript variant 1, mRNA [NM_003283]	7138	GO:0031014|GO:0045932|GO:0030049|GO:0005861|GO:0003009|GO:0031444|GO:0005523|GO:0005829	55644255	chr19	55644196	-	hs|19q13.42	NM_003283	troponin T type 1 (skeletal, slow)	TNNT1	chr19:55644255-55644196	NM_003283	Hs.631558
A_33_P3215457	19.8447	4.31068	19.8447	up	FALSE	Homo sapiens microsomal triglyceride transfer protein (MTTP), mRNA [NM_000253]	4547	GO:0042632|GO:0005791|GO:0006629|GO:0005794|GO:0046982|GO:0031988|GO:0031528|GO:0044281|GO:0031526|GO:0008289|GO:0051592|GO:0016323|GO:0042953|GO:0042157|GO:0006497|GO:0005788|GO:0006641|GO:0034185|GO:0005319	100544304	chr4	100544245	+	hs|4q23	NM_000253	microsomal triglyceride transfer protein	MTTP	chr4:100544245-100544304	NM_000253	Hs.195799
A_19_P00319347	19.7418	4.30318	19.7418	up	FALSE	ta60d10.x1 Soares_total_fetus_Nb2HF8_9w Homo sapiens cDNA clone IMAGE:2048467 3', mRNA sequence [AI374662]			168346787	chr2	168346728	+	hs|2q24.3	XM_005246931			chr2:168346728-168346787	XM_005246931	Hs.668706
A_33_P3290729	19.6842	4.29897	19.6842	up	FALSE	Homo sapiens POU class 3 homeobox 2 (POU3F2), mRNA [NM_005604]	5454	GO:0005515|GO:0005667|GO:0021985|GO:0001105|GO:0008284|GO:0003700|GO:0071310|GO:0021869|GO:0022011|GO:0021979|GO:0005634|GO:0042802|GO:0043565|GO:0008544|GO:0014002|GO:0030182|GO:0021799|GO:0040018|GO:0050770	99286609	chr6	99286550	+	hs|6q16.1	NM_005604	POU class 3 homeobox 2	POU3F2	chr6:99286550-99286609	NM_005604	Hs.182505
A_24_P343233	19.6674	4.29774	19.6674	up	FALSE	Homo sapiens major histocompatibility complex, class II, DR beta 1 (HLA-DRB1), transcript variant 1, mRNA [NM_002124]	3123	GO:0002437|GO:0050852|GO:0005886|GO:0019221|GO:0031295|GO:0042088|GO:0005765|GO:0042130|GO:0019886|GO:0006955|GO:0002381|GO:0042605|GO:2001179|GO:0071556|GO:0032689|GO:0060333|GO:0030658|GO:0012507|GO:0051262|GO:0035774|GO:0042613|GO:0032588|GO:0030666|GO:0016020|GO:0000139|GO:0005887|GO:0031902|GO:0032673|GO:0016045|GO:0030669|GO:0032395|GO:0009897|GO:0002455	32548583	chr6	32548524	-	hs|6p21.32	NM_002124	major histocompatibility complex, class II, DR beta 1	HLA-DRB1	chr6:32548583-32548524	NM_002124	Hs.696211
A_23_P26994	19.6279	4.29483	19.6279	up	FALSE	Homo sapiens guanine nucleotide binding protein (G protein), gamma transducing activity polypeptide 2 (GNGT2), transcript variant 1, mRNA [NM_031498]	2793	GO:0006184|GO:0007186|GO:0005886|GO:0005834|GO:0003924|GO:0007268|GO:0005576|GO:0004871|GO:0007602	47284034	chr17	47283975	-	hs|17q21.32	NM_031498	guanine nucleotide binding protein (G protein), gamma transducing activity polypeptide 2	GNGT2	chr17:47284034-47283975	NM_031498	Hs.181781
A_23_P73429	19.5656	4.29024	19.5656	up	FALSE	Homo sapiens hematopoietic cell-specific Lyn substrate 1 (HCLS1), mRNA [NM_005335]	3059	GO:0005515|GO:0051897|GO:0017124|GO:0008284|GO:0005886|GO:2000251|GO:0050731|GO:0005634|GO:0032403|GO:0042993|GO:0005739|GO:0035556|GO:0005737|GO:0033138|GO:0030833|GO:0030854|GO:0045944|GO:0001085|GO:0009725|GO:0005667|GO:0006355|GO:0042531|GO:0019901|GO:0014068|GO:0000122|GO:0045651|GO:2000107|GO:0071345|GO:0030218	121350254	chr3	121350229	-	hs|3q13.33	NM_005335	hematopoietic cell-specific Lyn substrate 1	HCLS1	chr3:121350254-121350229	NM_005335	Hs.14601
A_24_P46130	19.3988	4.2779	19.3988	up	FALSE	Homo sapiens acid phosphatase, prostate (ACPP), transcript variant 1, mRNA [NM_001099]	55	GO:0033265|GO:0005515|GO:0005886|GO:0005771|GO:0003993|GO:0046085|GO:0031985|GO:0045177|GO:0005576|GO:0030175|GO:0005765|GO:0042803|GO:0042802|GO:0005622|GO:0006144|GO:0008253|GO:0016021|GO:0030141|GO:0009117	132077402	chr3	132077343	+	hs|3q22.1	NM_001099	acid phosphatase, prostate	ACPP	chr3:132077343-132077402	NM_001099	Hs.433060
A_23_P156390	19.1785	4.26142	19.1785	up	FALSE	Homo sapiens janus kinase and microtubule interacting protein 2 (JAKMIP2), transcript variant 3, mRNA [NM_014790]	9832	GO:0008017|GO:0005794|GO:0019900	146971229	chr5	146971170	-	hs|5q32	NM_014790	janus kinase and microtubule interacting protein 2	JAKMIP2	chr5:146971229-146971170	NM_014790	Hs.744926
A_23_P436369	18.9921	4.24732	18.9921	up	FALSE	Homo sapiens filamin A interacting protein 1 (FILIP1), mRNA [NM_015687]	27145		76018364	chr6	76018305	-	hs|6q14.1	NM_015687	filamin A interacting protein 1	FILIP1	chr6:76018364-76018305	NM_015687	Hs.696158
A_23_P92334	18.9427	4.24357	18.9427	up	FALSE	Homo sapiens transmembrane protein 156 (TMEM156), mRNA [NM_024943]	80008	GO:0016021	38969231	chr4	38969172	-	hs|4p14	NM_024943	transmembrane protein 156	TMEM156	chr4:38969231-38969172	NM_024943	Hs.374147
A_24_P353638	18.8878	4.23938	18.8878	up	FALSE	Homo sapiens SLAM family member 7 (SLAMF7), transcript variant 1, mRNA [NM_021181]	57823	GO:0030101|GO:0016020|GO:0005886|GO:0042267|GO:0032814|GO:0004872|GO:0016021|GO:0007155	160724461	chr1	160724402	+	hs|1q23.3	NM_021181	SLAM family member 7	SLAMF7	chr1:160724402-160724461	NM_021181	Hs.517265
A_23_P64919	18.6325	4.21975	18.6325	up	FALSE	Homo sapiens RERG/RAS-like (RERGL), transcript variant 1, mRNA [NM_024730]	79785	GO:0016020|GO:0007264|GO:0003924|GO:0005525	18234008	chr12	18233949	-	hs|12p12.3	NM_024730	RERG/RAS-like	RERGL	chr12:18234008-18233949	NM_024730	Hs.732831
A_33_P3394140	18.5965	4.21696	18.5965	up	FALSE	Homo sapiens ZMIZ1 antisense RNA 1 (ZMIZ1-AS1), transcript variant 1, long non-coding RNA [NR_024431]	283050		80703155	chr10	80703096	-	hs|10q22.3	NR_024431	ZMIZ1 antisense RNA 1	ZMIZ1-AS1	chr10:80703155-80703096	NR_024431	Hs.309176
A_23_P139585	18.5724	4.21509	18.5724	up	FALSE	Homo sapiens phosphodiesterase 1B, calmodulin-dependent (PDE1B), transcript variant 1, mRNA [NM_000924]	5153	GO:0005516|GO:0048101|GO:0004117|GO:0005634|GO:0046069|GO:0007202|GO:0046872|GO:0042053|GO:0005829|GO:0005737|GO:0007173|GO:0043025|GO:0007626|GO:0030224|GO:0097011|GO:0006198|GO:0048011|GO:0036006|GO:0004115|GO:0005730|GO:0006915|GO:0007165|GO:0042428|GO:0001975|GO:0007596|GO:0008543|GO:0001505|GO:0008542|GO:0045087	54972917	chr12	54972858	+	hs|12q13.2	NM_000924	phosphodiesterase 1B, calmodulin-dependent	PDE1B	chr12:54972858-54972917	NM_000924	Hs.530871
A_23_P258769	18.4585	4.20622	18.4585	up	FALSE	Homo sapiens major histocompatibility complex, class II, DP beta 1 (HLA-DPB1), mRNA [NM_002121]	3115	GO:0050852|GO:0012507|GO:0005886|GO:0019221|GO:0031295|GO:0042613|GO:0005765|GO:0032588|GO:0030666|GO:0019886|GO:0000139|GO:0071556|GO:0030669|GO:0010008|GO:0060333|GO:0030658	33054418	chr6	33054359	+	hs|6p21.32	NM_002121	major histocompatibility complex, class II, DP beta 1	HLA-DPB1	chr6:33054359-33054418	NM_002121	Hs.485130
A_19_P00318559	18.3063	4.19427	18.3063	up	FALSE	Sequence 2 from Patent EP1426442. [CQ819097]	643401		27485766	chr5	27485707	+	hs|5p14.1	CQ819097	long intergenic non-protein coding RNA 1021	LINC01021	chr5:27485707-27485766		Hs.533212
A_33_P3352148	18.2255	4.18789	18.2255	up	FALSE	Homo sapiens ArfGAP with GTPase domain, ankyrin repeat and PH domain 2 (AGAP2), transcript variant 1, mRNA [NM_001122772]	116986	GO:0005515|GO:0007264|GO:0042177|GO:0005730|GO:0005634|GO:0005525|GO:0015031|GO:0005739|GO:0008060|GO:0043524|GO:0005543|GO:0007411|GO:0032312|GO:0008270	58119125	chr12	58119066	-	hs|12q14.1	NM_001122772	ArfGAP with GTPase domain, ankyrin repeat and PH domain 2	AGAP2	chr12:58119125-58119066	NM_001122772	Hs.302435
A_24_P239076	18.0754	4.17596	18.0754	up	FALSE	Homo sapiens immunoglobulin lambda-like polypeptide 1 (IGLL1), transcript variant 1, mRNA [NM_020070]	3543	GO:0006955|GO:0016020|GO:0005576	23915710	chr22	23915651	-	hs|22q11.23	NM_020070	immunoglobulin lambda-like polypeptide 1	IGLL1	chr22:23915710-23915651	NM_020070	Hs.348935
A_24_P390668	18.0697	4.1755	18.0697	up	FALSE	Homo sapiens formin-like 1 (FMNL1), mRNA [NM_005892]	752	GO:0005515|GO:0005886|GO:0006929|GO:0008360|GO:0005829|GO:0051014|GO:0032794|GO:0045335|GO:0003674|GO:0048365|GO:0051015|GO:0032059|GO:0030866|GO:0005522|GO:0005938	43323696	chr17	43323637	+	hs|17q21.31	NM_005892	formin-like 1	FMNL1	chr17:43323637-43323696	NM_005892	Hs.100217
A_33_P3271651	18.0553	4.17435	18.0553	up	FALSE	Homo sapiens major histocompatibility complex, class II, DP beta 1 (HLA-DPB1), mRNA [NM_002121]	3115	GO:0050852|GO:0012507|GO:0005886|GO:0019221|GO:0031295|GO:0042613|GO:0005765|GO:0032588|GO:0030666|GO:0019886|GO:0000139|GO:0071556|GO:0030669|GO:0010008|GO:0060333|GO:0030658	33052843	chr6	33052784	+	hs|6p21.32	NM_002121	major histocompatibility complex, class II, DP beta 1	HLA-DPB1	chr6:33052784-33052843	NM_002121	Hs.485130
A_23_P116037	18.0443	4.17347	18.0443	up	FALSE	Homo sapiens transmembrane 7 superfamily member 2 (TM7SF2), transcript variant 1, mRNA [NM_003273]	7108	GO:0006695|GO:0050613|GO:0005887|GO:0005783|GO:0005789|GO:0044281	64881050	chr11	64880991	+	hs|11q13.1	NM_003273	transmembrane 7 superfamily member 2	TM7SF2	chr11:64880991-64881050	NM_003273	Hs.31130
A_33_P3234277	17.9446	4.16547	17.9446	up	FALSE	Homo sapiens major histocompatibility complex, class II, DP alpha 1 (HLA-DPA1), transcript variant 2, mRNA [NM_001242524]	3113	GO:0050852|GO:0012507|GO:0005886|GO:0019221|GO:0031295|GO:0042613|GO:0005765|GO:0032588|GO:0030666|GO:0019886|GO:0006955|GO:0071346|GO:0000139|GO:0005887|GO:0071556|GO:0032395|GO:0030669|GO:0010008|GO:0060333|GO:0030658	33036945	chr6	33036886	-	hs|6p21.32	NM_001242524	major histocompatibility complex, class II, DP alpha 1	HLA-DPA1	chr6:33036945-33036886	NM_001242524	Hs.347270
A_23_P501985	17.9175	4.1633	17.9175	up	FALSE	Homo sapiens colony stimulating factor 2 receptor, alpha, low-affinity (granulocyte-macrophage) (CSF2RA), transcript variant 6, mRNA [NM_172249]	1438	GO:0004896|GO:0005886|GO:0005887|GO:0005576|GO:0004872	1409280	chrX	1407773	+	hs|Xp22.33	NM_172249	colony stimulating factor 2 receptor, alpha, low-affinity (granulocyte-macrophage)	CSF2RA	chrX:1407773-1409280	NM_172249	Hs.520937
A_24_P228130	17.8256	4.15588	17.8256	up	FALSE	Homo sapiens chemokine (C-C motif) ligand 3-like 3 (CCL3L3), mRNA [NM_001001437]	414062	GO:0008009|GO:0006955|GO:0008285|GO:0006954|GO:0006935|GO:0005576|GO:0005615	34523260	chr17	34523201	-	hs|17q12	NM_001001437	chemokine (C-C motif) ligand 3-like 3	CCL3L3	chr17:34523260-34523201	NM_001001437	Hs.454713
A_23_P154708	17.3876	4.11999	17.3876	up	FALSE	Homo sapiens hydroxyacid oxidase (glycolate oxidase) 1 (HAO1), mRNA [NM_017545]	54363	GO:0052852|GO:0052853|GO:0005782|GO:0010181|GO:0005102|GO:0044281|GO:0052854|GO:0034641|GO:0046296|GO:0001561|GO:0008891|GO:0003973|GO:0047969|GO:0046487|GO:0006979|GO:0005777	7863975	chr20	7863916	-	hs|20p12.3	NM_017545	hydroxyacid oxidase (glycolate oxidase) 1	HAO1	chr20:7863975-7863916	NM_017545	Hs.193640
A_23_P30567	17.3336	4.1155	17.3336	up	FALSE	Homo sapiens corticotropin releasing hormone binding protein (CRHBP), mRNA [NM_001882]	1393	GO:0005515|GO:0005783|GO:0051424|GO:2000310|GO:0031045|GO:0005634|GO:0005615|GO:0030425|GO:0005622|GO:0045055|GO:0006954|GO:0035865|GO:0071392|GO:0071356|GO:0043196|GO:0001963|GO:0071277|GO:0007611|GO:0043204|GO:0007610|GO:0043679|GO:0051460|GO:0030141|GO:0042277|GO:0007565|GO:0005794|GO:0005771|GO:0005874|GO:0071391|GO:0071314|GO:0033554|GO:0035690|GO:0097211|GO:0002125|GO:0007165|GO:0009755|GO:…	76264708	chr5	76264649	+	hs|5q13.3	NM_001882	corticotropin releasing hormone binding protein	CRHBP	chr5:76264649-76264708	NM_001882	Hs.115617
A_24_P271696	16.9987	4.08735	16.9987	up	FALSE	Homo sapiens X antigen family, member 1A (XAGE1A), transcript variant a, mRNA [NM_001097592]	653219		52241200	chrX	52241141	+	hs|Xp11.22	NM_001097592	X antigen family, member 1A	XAGE1A	chrX:52241141-52241200	NM_001097592	Hs.546096
A_24_P349196	16.9676	4.08471	16.9676	up	FALSE	Homo sapiens coiled-coil domain containing 30 (CCDC30), mRNA [NM_001080850]	728621		43119849	chr1	43119790	+	hs|1p34.2	NM_001080850	coiled-coil domain containing 30	CCDC30	chr1:43119790-43119849	NM_001080850	Hs.729640
A_33_P3389926	16.9565	4.08376	16.9565	up	FALSE	family with sequence similarity 230, member A [Source:HGNC Symbol;Acc:45045] [ENST00000434783]			20710603	chr22	20710544	+	hs|22q11.21	XM_005261895			chr22:20710544-20710603	XM_005261895	Hs.631667
A_24_P943566	16.9526	4.08343	16.9526	up	FALSE	phosphatase and actin regulator 1 [Source:HGNC Symbol;Acc:20990] [ENST00000379350]	221692	GO:0005737|GO:0030054|GO:0031532|GO:0048870|GO:0004864|GO:0043149|GO:0045202|GO:0031032|GO:0005634|GO:0003779|GO:0005829	13276230	chr6	13276171	+	hs|6p24.1	AB051520	phosphatase and actin regulator 1	PHACTR1	chr6:13276171-13276230
A_33_P3225066	16.8159	4.07175	16.8159	up	FALSE	Homo sapiens DnaJ (Hsp40) homolog, subfamily C, member 12 (DNAJC12), transcript variant 2, mRNA [NM_201262]	56521		69583132	chr10	69583073	-	hs|10q21.3	NM_201262	DnaJ (Hsp40) homolog, subfamily C, member 12	DNAJC12	chr10:69583132-69583073	NM_201262	Hs.260720
A_33_P3271635	16.7662	4.06748	16.7662	up	FALSE	Homo sapiens major histocompatibility complex, class II, DP beta 1 (HLA-DPB1), mRNA [NM_002121]	3115	GO:0050852|GO:0012507|GO:0005886|GO:0019221|GO:0031295|GO:0042613|GO:0005765|GO:0032588|GO:0030666|GO:0019886|GO:0000139|GO:0071556|GO:0030669|GO:0010008|GO:0060333|GO:0030658	33048537	chr6	33048489	+	hs|6p21.32	NM_002121	major histocompatibility complex, class II, DP beta 1	HLA-DPB1	chr6:33048489-33048537	NM_002121	Hs.485130
A_33_P3718269	16.7506	4.06614	16.7506	up	FALSE	microRNA 146a [Source:HGNC Symbol;Acc:31533] [ENST00000517927]	406938		159914386	chr5	159914327	+	hs|5q34	AL389942	microRNA 146a	MIR146A	chr5:159914327-159914386		Hs.735831
A_33_P3283320	16.5527	4.04899	16.5527	up	FALSE	Homo sapiens olfactory receptor, family 6, subfamily F, member 1 (OR6F1), mRNA [NM_001005286]	343169	GO:0004984|GO:0005886|GO:0004930|GO:0016021	247875191	chr1	247875132	-	hs|1q44	NM_001005286	olfactory receptor, family 6, subfamily F, member 1	OR6F1	chr1:247875191-247875132	NM_001005286	Hs.591529
A_23_P425197	16.4808	4.04272	16.4808	up	FALSE	Homo sapiens interleukin 23 receptor (IL23R), mRNA [NM_144701]	149233	GO:2000318|GO:0038155|GO:0032693|GO:0042523|GO:0032735|GO:0032819|GO:0042520|GO:2000330|GO:0042104|GO:0006954|GO:0043382|GO:0002827|GO:0042102|GO:0051135|GO:0032496|GO:0034341|GO:0032729|GO:0010535|GO:0032740|GO:0072536|GO:0032725|GO:0005143|GO:0042517|GO:0042020|GO:0042510|GO:0045672|GO:0050829|GO:0002230|GO:0001916|GO:0042019	67724765	chr1	67724706	+	hs|1p31.3	NM_144701	interleukin 23 receptor	IL23R	chr1:67724706-67724765	NM_144701	Hs.677426
A_33_P3268555	16.4617	4.04104	16.4617	up	FALSE	Homo sapiens SP140 nuclear body protein (SP140), transcript variant 2, mRNA [NM_001005176]	11262	GO:0006355|GO:0005737|GO:0003700|GO:0005730|GO:0008270|GO:0006952|GO:0005654|GO:0005634|GO:0005635|GO:0003677	231103781	chr2	231103722	+	hs|2q37.1	NM_001005176	SP140 nuclear body protein	SP140	chr2:231103722-231103781	NM_001005176	Hs.632549
A_33_P3233869	16.3096	4.02765	16.3096	up	FALSE	sorting nexin 18 pseudogene 3 [Source:HGNC Symbol;Acc:39611] [ENST00000565670]			38566282	chr9	38566257	-	hs|9p13.1	TCONS_l2_00011785			chr9:38566282-38566257		Hs.446446
A_32_P83845	16.3004	4.02683	16.3004	up	FALSE	Homo sapiens hes-related family bHLH transcription factor with YRPW motif 1 (HEY1), transcript variant 2, mRNA [NM_001040708]	23462	GO:0005515|GO:0000988|GO:2001212|GO:0035912|GO:0003700|GO:0000983|GO:0003184|GO:0005634|GO:2000678|GO:0060317|GO:0061314|GO:0005737|GO:0007219|GO:0009948|GO:0045944|GO:0003222|GO:0060716|GO:0046983|GO:2000820|GO:0045746|GO:0003199|GO:0003198|GO:0060412|GO:0060411|GO:0060842|GO:0003203|GO:0001525|GO:0000122|GO:0003208|GO:0003190|GO:0035939|GO:0060347|GO:0045669|GO:0002076|GO:0005654|GO:0045892|GO:…	80676371	chr8	80676312	-	hs|8q21.13	NM_001040708	hes-related family bHLH transcription factor with YRPW motif 1	HEY1	chr8:80676371-80676312	NM_001040708	Hs.234434
A_19_P00803039	16.1143	4.01027	16.1143	up	FALSE	Homo sapiens uncharacterized LOC100130476 (LOC100130476), long non-coding RNA [NR_049793]	100130476		138145112	chr6	138145053	-	hs|6q23.3	NR_049793	uncharacterized LOC100130476	LOC100130476	chr6:138145112-138145053	NR_049793	Hs.598050
A_23_P112982	15.881	3.98923	15.881	up	FALSE	Homo sapiens SV2 related protein homolog (rat) (SVOP), mRNA [NM_018711]	55530	GO:0030054|GO:0015075|GO:0030672|GO:0016021|GO:0008021	109304740	chr12	109304691	-	hs|12q24.11	NM_018711	SV2 related protein homolog (rat)	SVOP	chr12:109304740-109304691	NM_018711	Hs.4221
A_19_P00317953	15.8393	3.98544	15.8393	up	FALSE	PREDICTED: Homo sapiens uncharacterized LOC101059954 (LOC101059954), misc_RNA [XR_172435]	101059954		38683249	chr17	38683190	+	hs|17q21.2	XR_172435	uncharacterized LOC101059954	LOC101059954	chr17:38683190-38683249	XR_172435
A_33_P3298216	15.8145	3.98317	15.8145	up	FALSE	Homo sapiens myosin XVI (MYO16), transcript variant 1, mRNA [NM_001198950]	23026	GO:0048471|GO:0008285|GO:0005886|GO:0019903|GO:0005730|GO:2000134|GO:0005634|GO:0021549|GO:0016459|GO:0005524|GO:0014065|GO:0005829|GO:0003774|GO:0005737|GO:0051015|GO:0048812|GO:0005654	109860341	chr13	109860282	+	hs|13q33.3	NM_001198950	myosin XVI	MYO16	chr13:109860282-109860341	NM_001198950	Hs.656587
A_23_P141429	15.7761	3.97967	15.7761	up	FALSE	Homo sapiens ABI family, member 3 (ABI3), transcript variant 1, mRNA [NM_016428]	51225	GO:0030334|GO:0005622|GO:0005515|GO:0005737|GO:0006928|GO:0018108|GO:0030027	47300250	chr17	47300191	+	hs|17q21.32	NM_016428	ABI family, member 3	ABI3	chr17:47300191-47300250	NM_016428	Hs.130719
A_33_P3315519	15.712	3.97379	15.712	up	FALSE	Homo sapiens LON peptidase N-terminal domain and ring finger 2 (LONRF2), mRNA [NM_198461]	164832	GO:0004176|GO:0006508|GO:0008270	100900162	chr2	100900103	-	hs|2q11.2	NM_198461	LON peptidase N-terminal domain and ring finger 2	LONRF2	chr2:100900162-100900103	NM_198461	Hs.21380
A_23_P55586	15.6898	3.97176	15.6898	up	FALSE	Homo sapiens cadherin 20, type 2 (CDH20), mRNA [NM_031891]	28316	GO:0016337|GO:0005886|GO:0005509|GO:0016021|GO:0007156	59222344	chr18	59222285	+	hs|18q21.33	NM_031891	cadherin 20, type 2	CDH20	chr18:59222285-59222344	NM_031891	Hs.671510
A_33_P3423874	15.6895	3.97173	15.6895	up	FALSE	Homo sapiens myocardial zonula adherens protein (MYZAP), transcript variant 1, mRNA [NM_001018100]	100820829	GO:0035556|GO:0005515|GO:0030018|GO:0030054|GO:0030864|GO:0031674|GO:0031234	57977531	chr15	57977472	+	hs|15q21.3	NM_001018100	myocardial zonula adherens protein	MYZAP	chr15:57977472-57977531	NM_001018100	Hs.437256
A_23_P44466	15.5068	3.95483	15.5068	up	FALSE	Homo sapiens coiled-coil domain containing 102B (CCDC102B), transcript variant 2, mRNA [NM_024781]	79839		66722132	chr18	66722073	+	hs|18q22.1	NM_024781	coiled-coil domain containing 102B	CCDC102B	chr18:66722073-66722132	NM_024781	Hs.280781
A_19_P00317547	15.4798	3.95232	15.4798	up	FALSE	Homo sapiens uncharacterized LOC100130476 (LOC100130476), long non-coding RNA [NR_049793]	100130476		138144988	chr6	138144929	-	hs|6q23.3	NR_049793	uncharacterized LOC100130476	LOC100130476	chr6:138144988-138144929	NR_049793	Hs.598050
A_32_P187704	15.359	3.94101	15.359	up	FALSE	syntrophin, gamma 1 [Source:HGNC Symbol;Acc:13740] [ENST00000521574]	54212	GO:0005737|GO:0007154|GO:0005543|GO:0016013|GO:0032587|GO:0005634|GO:0003779|GO:0008022|GO:0005856	50824070	chr8	50824011	+	hs|8q11.21		syntrophin, gamma 1	SNTG1	chr8:50824011-50824070
A_33_P3348714	15.201	3.92609	15.201	up	FALSE	Homo sapiens fibroblast growth factor 9 (FGF9), mRNA [NM_002010]	2254	GO:0060045|GO:0008286|GO:0030949|GO:0008284|GO:0090263|GO:0048706|GO:0007267|GO:0030178|GO:0030326|GO:0006606|GO:0005615|GO:0045880|GO:0005737|GO:0007173|GO:0002062|GO:0030238|GO:0051781|GO:0008201|GO:0050679|GO:0048505|GO:0048011|GO:0042472|GO:0048015|GO:0005576|GO:0005104|GO:0002053|GO:0048566|GO:0001525|GO:0001649|GO:0005604|GO:0010628|GO:0007165|GO:0008543|GO:0045087|GO:0060484|GO:0043410|GO:…	22275719	chr13	22275660	+	hs|13q12.11	NM_002010	fibroblast growth factor 9	FGF9	chr13:22275660-22275719	NM_002010	Hs.111
A_24_P11506	15.1647	3.92264	15.1647	up	FALSE	Homo sapiens kynureninase (KYNU), transcript variant 2, mRNA [NM_001032998]	8942	GO:0006569|GO:0005730|GO:0005634|GO:0030429|GO:0044281|GO:0034516|GO:0043420|GO:0042803|GO:0005829|GO:0005739|GO:0097053|GO:0034641|GO:0005737|GO:0019805|GO:0019441|GO:0030170|GO:0009435|GO:0019442|GO:0034341	143715278	chr2	143715219	+	hs|2q22.2	NM_001032998	kynureninase	KYNU	chr2:143715219-143715278	NM_001032998	Hs.470126
A_33_P3281435	15.093	3.91581	15.093	up	FALSE	immunoglobulin kappa variable 1D-8 [Source:HGNC Symbol;Acc:5759] [ENST00000471857]			90260248	chr2	90260191	+	hs|2p11.2	AF035035			chr2:90260191-90260248		Hs.574701
A_24_P751247	15.0547	3.91214	15.0547	up	FALSE	BX117289 Soares_NFL_T_GBC_S1 Homo sapiens cDNA clone IMAGp998D244001, mRNA sequence [BX117289]			129734321	chr10	129734262	+	hs|10q26.2	BX117289			chr10:129734262-129734321		Hs.722533
A_33_P3226177	15.0419	3.91092	15.0419	up	FALSE	Homo sapiens cytoplasmic FMR1 interacting protein 2 (CYFIP2), transcript variant 2, mRNA [NM_001037332]	26999	GO:0005515|GO:0043005|GO:0048471|GO:0030054|GO:0006915|GO:0045202|GO:0097202|GO:0045862|GO:0005829|GO:0005737|GO:0016337|GO:0045087|GO:0038096	156786084	chr5	156786025	+	hs|5q33.3	NM_001037332	cytoplasmic FMR1 interacting protein 2	CYFIP2	chr5:156786025-156786084	NM_001037332	Hs.519702
A_23_P153562	15.0227	3.90907	15.0227	up	FALSE	Homo sapiens complement component 5a receptor 1 (C5AR1), mRNA [NM_001736]	728	GO:0021534|GO:0005886|GO:0004944|GO:0050830|GO:0007606|GO:0031100|GO:0001856|GO:0007202|GO:0007204|GO:0000187|GO:0016323|GO:0006955|GO:0043524|GO:0006954|GO:0006935|GO:0032496|GO:0042789|GO:0070374|GO:0004878|GO:0050679|GO:0009986|GO:0030593|GO:0045177|GO:0006915|GO:0004982|GO:0007165|GO:0006968|GO:0005887|GO:0032494	47824560	chr19	47824501	+	hs|19q13.32	NM_001736	complement component 5a receptor 1	C5AR1	chr19:47824501-47824560	NM_001736	Hs.2161
A_33_P3279847	15.0133	3.90817	15.0133	up	FALSE	Homo sapiens retinoic acid early transcript 1E (RAET1E), transcript variant 1, mRNA [NM_139165]	135250	GO:0005886|GO:0019882|GO:0001913|GO:0046703|GO:0042267|GO:0050776|GO:0005576|GO:0016021|GO:0003823	150210634	chr6	150210575	-	hs|6q25.1	NM_139165	retinoic acid early transcript 1E	RAET1E	chr6:150210634-150210575	NM_139165	Hs.511818
A_23_P153986	14.794	3.88694	14.794	up	FALSE	Homo sapiens potassium inwardly-rectifying channel, subfamily J, member 3 (KCNJ3), transcript variant 1, mRNA [NM_002239]	3760	GO:0005515|GO:0005242|GO:0005886|GO:0015467|GO:0008076|GO:0051602|GO:0030315|GO:0007268|GO:0006813|GO:0009897	155712015	chr2	155711956	+	hs|2q24.1	NM_002239	potassium inwardly-rectifying channel, subfamily J, member 3	KCNJ3	chr2:155711956-155712015	NM_002239	Hs.591606
A_33_P3251727	14.6955	3.8773	14.6955	up	FALSE	Homo sapiens ryanodine receptor 2 (cardiac) (RYR2), mRNA [NM_001035]	6262	GO:0005515|GO:0005516|GO:0030018|GO:0005513|GO:0019722|GO:0035584|GO:0060402|GO:0043621|GO:0060048|GO:0042802|GO:0003143|GO:0034220|GO:0097050|GO:0015278|GO:0086029|GO:0086005|GO:0005262|GO:0051209|GO:0005509|GO:0071313|GO:0014808|GO:0030509|GO:0086064|GO:0043924|GO:0044325|GO:0043234|GO:0071872|GO:0002027|GO:0055117|GO:0010460|GO:0019899|GO:0005219|GO:0005218|GO:0034236|GO:0034237|GO:0005886|GO:…	237996095	chr1	237996036	+	hs|1q43	NM_001035	ryanodine receptor 2 (cardiac)	RYR2	chr1:237996036-237996095	NM_001035	Hs.109514
A_33_P3243887	14.6799	3.87577	14.6799	up	FALSE	Homo sapiens interleukin 11 (IL11), transcript variant 1, mRNA [NM_000641]	3589	GO:0008284|GO:0005142|GO:0007267|GO:0050731|GO:0030168|GO:0005576|GO:0005125|GO:0005615|GO:0046888|GO:0005737|GO:0033138|GO:0045944|GO:0030219|GO:0030183|GO:0045444|GO:0043410|GO:0008083	55875847	chr19	55875788	-	hs|19q13.42	NM_000641	interleukin 11	IL11	chr19:55875847-55875788	NM_000641	Hs.467304
A_24_P734268	14.5798	3.8659	14.5798	up	FALSE	Homo sapiens chromosome 9 open reading frame 57 (C9orf57), mRNA [NM_001128618]	138240	GO:0016021	74666589	chr9	74666530	-	hs|9q21.13	NM_001128618	chromosome 9 open reading frame 57	C9orf57	chr9:74666589-74666530	NM_001128618	Hs.371235
A_33_P3220738	14.4439	3.85238	14.4439	up	FALSE	Homo sapiens astrotactin 1 (ASTN1), transcript variant 2, mRNA [NM_207108]	460	GO:0016477|GO:0007626|GO:0016021|GO:0005575|GO:0001764|GO:0009897|GO:0007158|GO:0005768	176838044	chr1	176837985	-	hs|1q25.2	NM_207108	astrotactin 1	ASTN1	chr1:176838044-176837985	NM_207108	Hs.495897
A_23_P40108	14.4403	3.85203	14.4403	up	FALSE	Homo sapiens collagen, type IX, alpha 3 (COL9A3), mRNA [NM_001853]	1299	GO:0008585|GO:0030020|GO:0022617|GO:0030198|GO:0007411|GO:0030574|GO:0005788|GO:0005594|GO:0005576|GO:0008584	61472330	chr20	61472271	+	hs|20q13.33	NM_001853	collagen, type IX, alpha 3	COL9A3	chr20:61472271-61472330	NM_001853	Hs.716639
A_23_P401472	14.3839	3.84638	14.3839	up	FALSE	Homo sapiens cholinergic receptor, muscarinic 3 (CHRM3), mRNA [NM_000740]	1131	GO:0005515|GO:0030054|GO:0005886|GO:0008283|GO:0044281|GO:0030425|GO:0032279|GO:0006939|GO:0016323|GO:0045987|GO:0008144|GO:0045211|GO:0042166|GO:0004872|GO:0043679|GO:0046541|GO:0016907|GO:0007399|GO:0007165|GO:0006112|GO:0050796|GO:0007186|GO:0005887|GO:0004435|GO:0003056|GO:0006464	240072040	chr1	240071981	+	hs|1q43	NM_000740	cholinergic receptor, muscarinic 3	CHRM3	chr1:240071981-240072040	NM_000740	Hs.7138
A_19_P00322333	14.3583	3.84382	14.3583	up	FALSE	PREDICTED: Homo sapiens uncharacterized LOC101059954 (LOC101059954), misc_RNA [XR_172435]	101059954		38682943	chr17	38682884	+	hs|17q21.2	XR_172435	uncharacterized LOC101059954	LOC101059954	chr17:38682884-38682943	XR_172435
A_24_P177948	14.2646	3.83436	14.2646	up	FALSE	Homo sapiens dpy-19-like 2 (C. elegans) (DPY19L2), mRNA [NM_173812]	283417	GO:0016757|GO:0007286|GO:0007275|GO:0016021	63953486	chr12	63953427	-	hs|12q14.2	NM_173812	dpy-19-like 2 (C. elegans)	DPY19L2	chr12:63953486-63953427	NM_173812	Hs.533644
A_19_P00315506	14.2044	3.82826	14.2044	up	FALSE	Homo sapiens KIAA0040 (KIAA0040), transcript variant 1, mRNA [NM_001162893]	9674		175126856	chr1	175126797	-	hs|1q25.1	NM_001162893	KIAA0040	KIAA0040	chr1:175126856-175126797	NM_001162893	Hs.518138
A_19_P00322332	14.1907	3.82688	14.1907	up	FALSE	PREDICTED: Homo sapiens uncharacterized LOC101059954 (LOC101059954), misc_RNA [XR_172435]	101059954		38683254	chr17	38683195	+	hs|17q21.2	XR_172435	uncharacterized LOC101059954	LOC101059954	chr17:38683195-38683254	XR_172435
A_24_P43723	14.181	3.82589	14.181	up	FALSE	Homo sapiens gap junction protein, gamma 3, 30.2kDa (GJC3), mRNA [NM_181538]	349149	GO:0043209|GO:0042552|GO:0007605|GO:0005922|GO:0016021|GO:0042803	99526660	chr7	99526601	-	hs|7q22.1	NM_181538	gap junction protein, gamma 3, 30.2kDa	GJC3	chr7:99526660-99526601	NM_181538	Hs.647524
A_24_P786357	14.1788	3.82566	14.1788	up	FALSE	Homo sapiens long intergenic non-protein coding RNA 1120 (LINC01120), long non-coding RNA [NR_036499]	389043		132165727	chr2	132165668	+	hs|2q21.1	NR_036499	long intergenic non-protein coding RNA 1120	LINC01120	chr2:132165668-132165727	NR_036499	Hs.586791
A_32_P223173	14.0208	3.80949	14.0208	up	FALSE	MYO5B_HUMAN (Q9ULV0) Myosin-5B (Myosin Vb), partial (5%) [THC2650095]			66514482	chr9	66514423	+	hs|9q13				chr9:066514423-066514482
A_23_P167509	14.0094	3.80833	14.0094	up	FALSE	Homo sapiens cytoplasmic FMR1 interacting protein 2 (CYFIP2), transcript variant 2, mRNA [NM_001037332]	26999	GO:0005515|GO:0043005|GO:0048471|GO:0030054|GO:0006915|GO:0045202|GO:0097202|GO:0045862|GO:0005829|GO:0005737|GO:0016337|GO:0045087|GO:0038096	156822194	chr5	156822135	+	hs|5q33.3	NM_001037332	cytoplasmic FMR1 interacting protein 2	CYFIP2	chr5:156822135-156822194	NM_001037332	Hs.519702
A_33_P3424222	13.9146	3.79853	13.9146	up	FALSE	Homo sapiens major histocompatibility complex, class II, DQ beta 1 (HLA-DQB1), transcript variant 1, mRNA [NM_002123]	3119	GO:0050852|GO:0012507|GO:0005886|GO:0031295|GO:0019221|GO:0042613|GO:0005765|GO:0032588|GO:0030666|GO:0019886|GO:0006955|GO:0000139|GO:0016020|GO:0002381|GO:0071556|GO:0032395|GO:0030669|GO:0010008|GO:0060333|GO:0002455|GO:0030658	32629184	chr6	32629125	-	hs|6p21.32	NM_002123	major histocompatibility complex, class II, DQ beta 1	HLA-DQB1	chr6:32629184-32629125	NM_002123	Hs.409934
A_19_P00807974	13.8702	3.79391	13.8702	up	FALSE	long intergenic non-protein coding RNA 632 [Source:HGNC Symbol;Acc:27865] [ENST00000602830]			139798368	chrX	139798309	+	hs|Xq27.1				chrX:139798309-139798368
A_33_P3416922	13.6818	3.77419	13.6818	up	FALSE	Q3SWV3_HUMAN (Q3SWV3) LOC389833 protein (Fragment), partial (8%) [THC2563836]			78440	chrUn_gl000221	78381	+					chrUn_gl000221:000078381-000078440
A_23_P24332	13.5584	3.76112	13.5584	up	FALSE	Homo sapiens mucin 15, cell surface associated (MUC15), transcript variant 2, mRNA [NM_145650]	143662	GO:0005886|GO:0005796|GO:0016266|GO:0005576|GO:0016021|GO:0044267|GO:0043687	26582523	chr11	26582464	-	hs|11p14.2	NM_145650	mucin 15, cell surface associated	MUC15	chr11:26582523-26582464	NM_145650	Hs.407152
A_33_P3354374	13.5476	3.75996	13.5476	up	FALSE	Homo sapiens C1QTNF1 antisense RNA 1 (C1QTNF1-AS1), transcript variant 1, long non-coding RNA [NR_040018]	100507410		77015350	chr17	77015291	-	hs|17q25.3	NR_040018	C1QTNF1 antisense RNA 1	C1QTNF1-AS1	chr17:77015350-77015291	NR_040018	Hs.666723
A_33_P3414192	13.4324	3.74764	13.4324	up	FALSE	Homo sapiens sortilin-related VPS10 domain containing receptor 1 (SORCS1), transcript variant 6, mRNA [NM_001206572]	114815	GO:0005515|GO:0016020|GO:0007218|GO:0016021|GO:0008188	108337017	chr10	108336958	-	hs|10q25.1	NM_001206572	sortilin-related VPS10 domain containing receptor 1	SORCS1	chr10:108337017-108336958	NM_001206572	Hs.591915
A_23_P326020	13.4119	3.74545	13.4119	up	FALSE	Homo sapiens CUB and Sushi multiple domains 3 (CSMD3), transcript variant a, mRNA [NM_198123]	114788	GO:0005886|GO:0016021	113235339	chr8	113235280	-	hs|8q23.3	NM_198123	CUB and Sushi multiple domains 3	CSMD3	chr8:113235339-113235280	NM_198123	Hs.91381
A_23_P414654	13.357	3.73953	13.357	up	FALSE	Homo sapiens RAB37, member RAS oncogene family (RAB37), transcript variant 3, mRNA [NM_175738]	326624	GO:0005793|GO:0007264|GO:0030141|GO:0015031|GO:0005525	72743281	chr17	72743222	+	hs|17q25.1	NM_175738	RAB37, member RAS oncogene family	RAB37	chr17:72743222-72743281	NM_175738	Hs.351413
A_23_P164196	13.3486	3.73861	13.3486	up	FALSE	Homo sapiens distal-less homeobox 4 (DLX4), transcript variant 1, mRNA [NM_138281]	1748	GO:0043565|GO:0005515|GO:0006355|GO:0000976|GO:0003700|GO:0007275|GO:0005634	48051925	chr17	48051866	+	hs|17q21.33	NM_138281	distal-less homeobox 4	DLX4	chr17:48051866-48051925	NM_138281	Hs.591167
A_33_P3359017	13.3165	3.73515	13.3165	up	FALSE	Homo sapiens cytochrome P450, family 4, subfamily F, polypeptide 2 (CYP4F2), mRNA [NM_001082]	8529	GO:0005515|GO:0019369|GO:0000038|GO:0001676|GO:0052871|GO:0006805|GO:0052872|GO:0017144|GO:0055078|GO:0044281|GO:0006691|GO:0006690|GO:0043231|GO:0036101|GO:0005737|GO:0016324|GO:0042371|GO:0008392|GO:0005506|GO:0019373|GO:0050051|GO:0018685|GO:0052869|GO:0003091|GO:0003095|GO:0097267|GO:0030195|GO:0032304|GO:0032305|GO:0008217|GO:0005789|GO:0047057|GO:0042360|GO:0055114|GO:0020037	15988905	chr19	15988846	-	hs|19p13.12	NM_001082	cytochrome P450, family 4, subfamily F, polypeptide 2	CYP4F2	chr19:15988905-15988846	NM_001082	Hs.558423
A_33_P3407895	13.2848	3.73171	13.2848	up	FALSE	Homo sapiens Ras and Rab interactor-like (RINL), transcript variant 1, mRNA [NM_001195833]	126432	GO:0005085|GO:0016023|GO:0015629|GO:0015031|GO:0001726|GO:0006897|GO:0005096	39359768	chr19	39359709	-	hs|19q13.2	NM_001195833	Ras and Rab interactor-like	RINL	chr19:39359768-39359709	NM_001195833	Hs.446933
A_33_P3307836	13.273	3.73042	13.273	up	FALSE	leucine rich repeat containing 7 [Source:HGNC Symbol;Acc:18531] [ENST00000370958]	57554	GO:0005515|GO:0005737|GO:0030054|GO:0045211|GO:0014069	70144160	chr1	70144101	+	hs|1p31.1	XM_005271060	leucine rich repeat containing 7	LRRC7	chr1:70144101-70144160	XM_005271060	Hs.736929
A_33_P3293049	13.2113	3.7237	13.2113	up	FALSE	Homo sapiens major histocompatibility complex, class II, DQ alpha 1 (HLA-DQA1), mRNA [NM_002122]	3117	GO:0050852|GO:0012507|GO:0005886|GO:0019221|GO:0031295|GO:0042613|GO:0005765|GO:0032588|GO:0030666|GO:0019886|GO:0006955|GO:0000139|GO:0005887|GO:0071556|GO:0032395|GO:0030669|GO:0010008|GO:0060333|GO:0030658	32610560	chr6	32610501	+	hs|6p21.32	NM_002122	major histocompatibility complex, class II, DQ alpha 1	HLA-DQA1	chr6:32610501-32610560	NM_002122	Hs.387679
A_24_P626951	13.1384	3.71572	13.1384	up	FALSE	immunoglobulin kappa variable 1-16 [Source:HGNC Symbol;Acc:5732] [ENST00000479981]			89399588	chr2	89399529	-	hs|2p11.2	AF078945			chr2:89399588-89399529		Hs.649954
A_23_P160297	12.9344	3.69314	12.9344	up	FALSE	Homo sapiens chromosome 1 open reading frame 94 (C1orf94), transcript variant 2, mRNA [NM_032884]	84970	GO:0005515	34684631	chr1	34684558	+	hs|1p34.3	NM_032884	chromosome 1 open reading frame 94	C1orf94	chr1:34684558-34684631	NM_032884	Hs.194610
A_33_P3246883	12.7981	3.67786	12.7981	up	FALSE	Homo sapiens dermokine (DMKN), transcript variant 2, mRNA [NM_033317]	93099	GO:0005515|GO:0005615	35990920	chr19	35990861	-	hs|19q13.12	NM_033317	dermokine	DMKN	chr19:35990920-35990861	NM_033317	Hs.417795
A_32_P29965	12.7838	3.67625	12.7838	up	FALSE	Homo sapiens melanoma antigen family A, 9 (MAGEA9), mRNA [NM_005365]	4108		148869181	chrX	148869122	+	hs|Xq28	NM_005365	melanoma antigen family A, 9	MAGEA9	chrX:148869122-148869181	NM_005365	Hs.512582
A_23_P105465	12.6865	3.66522	12.6865	up	FALSE	Homo sapiens chemokine-like receptor 1 (CMKLR1), transcript variant 2, mRNA [NM_004072]	1240	GO:0050848|GO:0005515|GO:0070098|GO:0005886|GO:0004930|GO:0032088|GO:0001501|GO:0006955|GO:0006935|GO:0007186|GO:0032695|GO:0005887|GO:0045600|GO:0004950|GO:0010759|GO:0004872|GO:0016021	108685577	chr12	108685518	-	hs|12q23.3	NM_004072	chemokine-like receptor 1	CMKLR1	chr12:108685577-108685518	NM_004072	Hs.197143
A_23_P8253	12.6692	3.66325	12.6692	up	FALSE	Homo sapiens retinoic acid early transcript 1E (RAET1E), transcript variant 1, mRNA [NM_139165]	135250	GO:0005886|GO:0019882|GO:0001913|GO:0046703|GO:0042267|GO:0050776|GO:0005576|GO:0016021|GO:0003823	150209801	chr6	150209742	-	hs|6q25.1	NM_139165	retinoic acid early transcript 1E	RAET1E	chr6:150209801-150209742	NM_139165	Hs.511818
A_33_P3294277	12.5504	3.64966	12.5504	up	FALSE	Homo sapiens cytochrome P450, family 4, subfamily F, polypeptide 3 (CYP4F3), transcript variant 1, mRNA [NM_000896]	4051	GO:0019369|GO:0004497|GO:0052871|GO:0006805|GO:0005506|GO:0050051|GO:0005789|GO:0044281|GO:0016021|GO:0006691|GO:0006690|GO:0020037	15770813	chr19	15770754	+	hs|19p13.12	NM_000896	cytochrome P450, family 4, subfamily F, polypeptide 3	CYP4F3	chr19:15770754-15770813	NM_000896	Hs.106242
A_19_P00806771	12.539	3.64835	12.539	up	FALSE	Homo sapiens long intergenic non-protein coding RNA 659 (LINC00659), transcript variant 1, long non-coding RNA [NR_046224]	100652730		61405554	chr20	61405495	-	hs|20q13.33	NR_046224	long intergenic non-protein coding RNA 659	LINC00659	chr20:61405554-61405495	NR_046224	Hs.254951
A_24_P333532	12.5362	3.64803	12.5362	up	FALSE	Homo sapiens long intergenic non-protein coding RNA 589 (LINC00589), long non-coding RNA [NR_026765]	619351		29578884	chr8	29578825	-	hs|8p12	NR_026765	long intergenic non-protein coding RNA 589	LINC00589	chr8:29578884-29578825	NR_026765	Hs.566911
A_19_P00812923	12.5122	3.64526	12.5122	up	FALSE				3404741	chr11	3404682	-	hs|11p15.4				chr11:003404741-003404682
A_33_P3291484	12.5061	3.64456	12.5061	up	FALSE	Homo sapiens ST8 alpha-N-acetyl-neuraminide alpha-2,8-sialyltransferase 4 (ST8SIA4), transcript variant 1, mRNA [NM_005668]	7903	GO:0003828|GO:0030173|GO:0009311|GO:0000139|GO:0007411|GO:0006491|GO:0001574|GO:0006486|GO:0033691|GO:0006464|GO:0007399	100143016	chr5	100142957	-	hs|5q21.1	NM_005668	ST8 alpha-N-acetyl-neuraminide alpha-2,8-sialyltransferase 4	ST8SIA4	chr5:100143016-100142957	NM_005668	Hs.308628
A_33_P3391796	12.4481	3.63785	12.4481	up	FALSE	Homo sapiens noggin (NOG), mRNA [NM_005450]	9241	GO:0005515|GO:0071773|GO:0060044|GO:0051216|GO:0048706|GO:0060302|GO:0005615|GO:0060676|GO:2000313|GO:0042803|GO:0090193|GO:0050679|GO:0030336|GO:0001706|GO:0001707|GO:0001843|GO:0030509|GO:0000122|GO:0001701|GO:0001649|GO:0008045|GO:0001501|GO:0061053|GO:0019955|GO:0060825|GO:0060272|GO:0042060|GO:0060173|GO:0042733|GO:0021533|GO:0021510|GO:0060425|GO:0021983|GO:0001839|GO:0009953|GO:0001837|GO:…	54672515	chr17	54672456	+	hs|17q22	NM_005450	noggin	NOG	chr17:54672456-54672515	NM_005450	Hs.248201
A_32_P200238	12.4384	3.63673	12.4384	up	FALSE	Homo sapiens urothelial cancer associated 1 (non-protein coding) (UCA1), long non-coding RNA [NR_015379]	652995		15946092	chr19	15946035	+	hs|19p13.12	NR_015379	urothelial cancer associated 1 (non-protein coding)	UCA1	chr19:15946035-15946092	NR_015379	Hs.644234
A_32_P219279	12.3827	3.63026	12.3827	up	FALSE	Homo sapiens extracellular leucine-rich repeat and fibronectin type III domain containing 2 (ELFN2), mRNA [NM_052906]	114794	GO:0019902|GO:0010923|GO:0004864|GO:0016021	37764246	chr22	37764187	-	hs|22q13.1	NM_052906	extracellular leucine-rich repeat and fibronectin type III domain containing 2	ELFN2	chr22:37764246-37764187	NM_052906	Hs.660812
A_23_P205370	12.2717	3.61727	12.2717	up	FALSE	Homo sapiens ankyrin repeat and SOCS box containing 2 (ASB2), transcript variant 2, mRNA [NM_016150]	51676	GO:0035556|GO:0005515|GO:0000209|GO:0007165|GO:0004842|GO:0042787|GO:0045445|GO:0035914|GO:0031466	94400660	chr14	94400601	-	hs|14q32.12	NM_016150	ankyrin repeat and SOCS box containing 2	ASB2	chr14:94400660-94400601	NM_016150	Hs.510327
A_19_P00321172	12.2472	3.61438	12.2472	up	FALSE				38677023	chr17	38676964	-	hs|17q21.2				chr17:038677023-038676964
A_24_P208567	12.18	3.60644	12.18	up	FALSE	Homo sapiens interleukin 18 receptor 1 (IL18R1), transcript variant 1, mRNA [NM_003855]	8809	GO:0042008|GO:0032729|GO:0042346|GO:0007165|GO:0006955|GO:0045063|GO:0030101|GO:0005886|GO:0004908|GO:0004872|GO:0016021	103014777	chr2	103014718	+	hs|2q12.1	NM_003855	interleukin 18 receptor 1	IL18R1	chr2:103014718-103014777	NM_003855	Hs.469521
A_23_P392384	12.1354	3.60115	12.1354	up	FALSE	Homo sapiens allograft inflammatory factor 1-like (AIF1L), transcript variant 3, mRNA [NM_001185095]	83543	GO:0005737|GO:0051015|GO:0005884|GO:0005509|GO:0032587|GO:0015629|GO:0005925	133998392	chr9	133998333	+	hs|9q34.12	NM_001185095	allograft inflammatory factor 1-like	AIF1L	chr9:133998333-133998392	NM_001185095	Hs.4944
A_33_P3234202	12.0991	3.59682	12.0991	up	FALSE	Homo sapiens deoxyribonuclease I-like 3 (DNASE1L3), transcript variant 1, mRNA [NM_004944]	1776	GO:0004536|GO:0006309|GO:0005509|GO:0005634|GO:0006259|GO:0016888|GO:0003677	58178414	chr3	58178355	-	hs|3p14.3	NM_004944	deoxyribonuclease I-like 3	DNASE1L3	chr3:58178414-58178355	NM_004944	Hs.476453
A_33_P3306078	11.9838	3.58302	11.9838	up	FALSE	Homo sapiens myosin, heavy chain 16 pseudogene (MYH16), non-coding RNA [NR_002147]	84176		98895594	chr7	98895535	+	hs|7q22.1	NR_002147	myosin, heavy chain 16 pseudogene	MYH16	chr7:98895535-98895594	NR_002147	Hs.621401
A_33_P3312658	11.9753	3.58198	11.9753	up	FALSE	Q9BVW3_HUMAN (Q9BVW3) Kynureninase (L-kynurenine hydrolase), isoform b, partial (40%) [THC2613185]			143704932	chr2	143704873	+	hs|2q22.2				chr2:143704873-143704932
A_33_P3309984	11.9707	3.58143	11.9707	up	FALSE	Homo sapiens ketohexokinase (fructokinase) (KHK), transcript variant a, mRNA [NM_000221]	3795	GO:0005737|GO:0005975|GO:0044281|GO:0004454|GO:0005524|GO:0006001|GO:0005829	27323614	chr2	27323555	+	hs|2p23.3	NM_000221	ketohexokinase (fructokinase)	KHK	chr2:27323555-27323614	NM_000221	Hs.567297
A_24_P234768	11.9691	3.58124	11.9691	up	FALSE	Homo sapiens 5-hydroxytryptamine (serotonin) receptor 4, G protein-coupled (HTR4), transcript variant i, mRNA [NM_001040173]	3360	GO:0008284|GO:0005737|GO:0004993|GO:0016020|GO:0007186|GO:0005886|GO:0007187|GO:0005887|GO:0032098|GO:0007268|GO:0007210|GO:0005768	147861236	chr5	147861177	-	hs|5q32	NM_001040173	5-hydroxytryptamine (serotonin) receptor 4, G protein-coupled	HTR4	chr5:147861236-147861177	NM_001040173	Hs.483773
A_19_P00807053	11.9535	3.57936	11.9535	up	FALSE	PREDICTED: Homo sapiens uncharacterized LOC100506411 (LOC100506411), transcript variant X2, misc_RNA [XR_245779]	100506411		71281972	chr14	71281913	+	hs|14q24.2	XR_245779	uncharacterized LOC100506411	LOC100506411	chr14:71281913-71281972	XR_245779	Hs.200260
A_23_P17103	11.9155	3.57477	11.9155	up	FALSE	Homo sapiens testis specific, 10 (TSGA10), transcript variant 1, mRNA [NM_025244]	80705	GO:0043005|GO:0003674|GO:0031965|GO:0005737|GO:0031514|GO:0030031|GO:0007283|GO:0005575	99614532	chr2	99614473	-	hs|2q11.2	NM_025244	testis specific, 10	TSGA10	chr2:99614532-99614473	NM_025244	Hs.120267
A_33_P3221408	11.9	3.57289	11.9	up	FALSE	Homo sapiens netrin G1 (NTNG1), transcript variant 1, mRNA [NM_001113226]	22854	GO:0005515|GO:0007409|GO:0046658	108024396	chr1	108024337	+	hs|1p13.3	NM_001113226	netrin G1	NTNG1	chr1:108024337-108024396	NM_001113226	Hs.732535
A_24_P388786	11.891	3.57179	11.891	up	FALSE	Homo sapiens dynein, axonemal, heavy chain 5 (DNAH5), mRNA [NM_001369]	1767	GO:0008150|GO:0001539|GO:0005874|GO:0005858|GO:0005575|GO:0035085|GO:0003777|GO:0016887|GO:0005524|GO:0007018	13690667	chr5	13690608	-	hs|5p15.2	NM_001369	dynein, axonemal, heavy chain 5	DNAH5	chr5:13690667-13690608	NM_001369	Hs.212360
A_23_P418785	11.7563	3.55536	11.7563	up	FALSE	Homo sapiens syntaxin binding protein 5-like (STXBP5L), mRNA [NM_014980]	9515	GO:0019905|GO:0005737|GO:0005886|GO:0017157|GO:0042593|GO:0016021|GO:0015031|GO:0006887|GO:0046676	121138278	chr3	121138219	+	hs|3q13.33	NM_014980	syntaxin binding protein 5-like	STXBP5L	chr3:121138219-121138278	NM_014980	Hs.477315
A_23_P42784	11.6649	3.5441	11.6649	up	FALSE	Homo sapiens serine/threonine kinase 31 (STK31), transcript variant 2, mRNA [NM_032944]	56164	GO:0004674|GO:0016788|GO:0003676|GO:0005524	23872100	chr7	23872041	+	hs|7p15.3	NM_032944	serine/threonine kinase 31	STK31	chr7:23872041-23872100	NM_032944	Hs.309767
A_23_P23996	11.6465	3.54182	11.6465	up	FALSE	Homo sapiens methionine adenosyltransferase I, alpha (MAT1A), mRNA [NM_000429]	4143	GO:0034641|GO:0006520|GO:0006805|GO:0000096|GO:0006556|GO:0044281|GO:0032259|GO:0006730|GO:0005524|GO:0004478|GO:0046872|GO:0005829	82031792	chr10	82031733	-	hs|10q23.1	NM_000429	methionine adenosyltransferase I, alpha	MAT1A	chr10:82031792-82031733	NM_000429	Hs.282670
A_33_P3336760	11.6157	3.53801	11.6157	up	FALSE	Homo sapiens ATP-binding cassette, sub-family B (MDR/TAP), member 4 (ABCB4), transcript variant B, mRNA [NM_018849]	5244	GO:0006629|GO:0005886|GO:0042493|GO:0042626|GO:0044281|GO:0055085|GO:0005524|GO:0046581|GO:0008559|GO:0016324|GO:0000139|GO:0016020|GO:0005887|GO:0006810|GO:0016021|GO:0044255	87031442	chr7	87031383	-	hs|7q21.12	NM_018849	ATP-binding cassette, sub-family B (MDR/TAP), member 4	ABCB4	chr7:87031442-87031383	NM_018849	Hs.654403
A_23_P56559	11.5907	3.5349	11.5907	up	FALSE	Homo sapiens dehydrogenase/reductase (SDR family) member 9 (DHRS9), transcript variant 1, mRNA [NM_005771]	10170	GO:0004022|GO:0008209|GO:0042904|GO:0042572|GO:0042448|GO:0030855|GO:0047035|GO:0030176|GO:0016854|GO:0004745	169952434	chr2	169952375	+	hs|2q31.1	NM_005771	dehydrogenase/reductase (SDR family) member 9	DHRS9	chr2:169952375-169952434	NM_005771	Hs.179608
A_33_P3366296	11.582	3.53381	11.582	up	FALSE	Homo sapiens chromosome 14 open reading frame 23 (C14orf23), transcript variant 1, long non-coding RNA [NR_026731]	387978		29263913	chr14	29263854	+	hs|14q12	NR_026731	chromosome 14 open reading frame 23	C14orf23	chr14:29263854-29263913	NR_026731	Hs.633254
A_23_P217570	11.5144	3.52537	11.5144	up	FALSE	Homo sapiens calpain 6 (CAPN6), mRNA [NM_014289]	827	GO:0008017|GO:0048471|GO:0004198|GO:0051493|GO:0001578|GO:0006508|GO:0005876	110488476	chrX	110488417	-	hs|Xq23	NM_014289	calpain 6	CAPN6	chrX:110488476-110488417	NM_014289	Hs.496593
A_33_P3412468	11.5024	3.52386	11.5024	up	FALSE	Homo sapiens solute carrier family 25, member 27 (SLC25A27), transcript variant 1, mRNA [NM_004277]	9481	GO:0008284|GO:0043066|GO:0048839|GO:0005743|GO:0045177|GO:0006091|GO:0035356|GO:0005739|GO:0051562|GO:0070997|GO:0006810|GO:0043025|GO:0016021	46645862	chr6	46645803	+	hs|6p12.3	NM_004277	solute carrier family 25, member 27	SLC25A27	chr6:46645803-46645862	NM_004277	Hs.40510
A_24_P13001	11.4898	3.52229	11.4898	up	FALSE	Homo sapiens sortilin-related VPS10 domain containing receptor 3 (SORCS3), mRNA [NM_014978]	22986	GO:0016020|GO:0007218|GO:0016021|GO:0008188	107024795	chr10	107024736	+	hs|10q25.1	NM_014978	sortilin-related VPS10 domain containing receptor 3	SORCS3	chr10:107024736-107024795	NM_014978	Hs.671950
A_23_P96611	11.4859	3.52179	11.4859	up	FALSE	Homo sapiens leucine zipper protein 4 (LUZP4), mRNA [NM_016383]	51213	GO:0005634	114541872	chrX	114541813	+	hs|Xq23	NM_016383	leucine zipper protein 4	LUZP4	chrX:114541813-114541872	NM_016383	Hs.242183
A_33_P3364089	11.4486	3.5171	11.4486	up	FALSE	Homo sapiens solute carrier organic anion transporter family, member 1B3 (SLCO1B3), mRNA [NM_019844]	28234	GO:0016323|GO:0005737|GO:0005886|GO:0005887|GO:0015721|GO:0015711|GO:0043252|GO:0008514|GO:0008206|GO:0044281|GO:0055085	21036535	chr12	21036476	+	hs|12p12.2	NM_019844	solute carrier organic anion transporter family, member 1B3	SLCO1B3	chr12:21036476-21036535	NM_019844	Hs.504966
A_24_P416346	11.4173	3.51314	11.4173	up	FALSE	Homo sapiens ets variant 4 (ETV4), transcript variant 2, mRNA [NM_001079675]	2118	GO:0048863|GO:0043565|GO:0008045|GO:0006355|GO:0003700|GO:0060762|GO:0005730|GO:0005634|GO:0045893|GO:0033600|GO:0060444|GO:0006351	41606025	chr17	41605966	-	hs|17q21.31	NM_001079675	ets variant 4	ETV4	chr17:41606025-41605966	NM_001079675	Hs.434059
A_32_P216635	11.4095	3.51216	11.4095	up	FALSE	Homo sapiens kinase suppressor of ras 2 (KSR2), mRNA [NM_173598]	283455	GO:0035556|GO:0005737|GO:0016020|GO:0004674|GO:0005524|GO:0046872	117891500	chr12	117891441	-	hs|12q24.22	NM_173598	kinase suppressor of ras 2	KSR2	chr12:117891500-117891441	NM_173598	Hs.375836
A_19_P00321803	11.3698	3.50713	11.3698	up	FALSE	Homo sapiens eyes shut homolog (Drosophila) (EYS), transcript variant 1, mRNA [NM_001142800]	346007	GO:0005509|GO:0005576|GO:0007601|GO:0050896	64488068	chr6	64488009	-	hs|6q12	NM_001142800	eyes shut homolog (Drosophila)	EYS	chr6:64488068-64488009	NM_001142800	Hs.25067
A_33_P3242923	11.2666	3.49398	11.2666	up	FALSE	Homo sapiens long intergenic non-protein coding RNA 640 (LINC00640), long non-coding RNA [NR_038358]	283553		51832245	chr14	51832186	+	hs|14q22.1	NR_038358	long intergenic non-protein coding RNA 640	LINC00640	chr14:51832186-51832245	NR_038358	Hs.325752
A_23_P354151	11.2518	3.49209	11.2518	up	FALSE	Homo sapiens IL2-inducible T-cell kinase (ITK), mRNA [NM_005546]	3702	GO:0005515|GO:0050852|GO:0007202|GO:0001816|GO:0001865|GO:0005524|GO:0046872|GO:0005829|GO:0035556|GO:0002250|GO:0007165|GO:0042110|GO:0006968|GO:0005543|GO:0045087|GO:0032609|GO:0032633|GO:0004715|GO:0038095	156681535	chr5	156681476	+	hs|5q33.3	NM_005546	IL2-inducible T-cell kinase	ITK	chr5:156681476-156681535	NM_005546	Hs.558348
A_33_P3763412	11.2317	3.48951	11.2317	up	FALSE	Homo sapiens cDNA FLJ40109 fis, clone TESTI2007685. [AK097428]			115915720	chr7	115915661	-	hs|7q31.2	AK097428			chr7:115915720-115915661		Hs.667624
A_23_P10873	11.2302	3.48931	11.2302	up	FALSE	Homo sapiens toll-like receptor 1 (TLR1), mRNA [NM_003263]	7096	GO:0045410|GO:0046982|GO:0005886|GO:0034150|GO:0042535|GO:0042088|GO:0007165|GO:0006955|GO:0006954|GO:0042116|GO:0016020|GO:0005887|GO:0045087|GO:0042495|GO:0002755|GO:0035354|GO:0042496|GO:0030670|GO:0050707|GO:0004872|GO:0071727|GO:0004888	38798072	chr4	38798013	-	hs|4p14	NM_003263	toll-like receptor 1	TLR1	chr4:38798072-38798013	NM_003263	Hs.654532
A_33_P3221414	11.2171	3.48763	11.2171	up	FALSE	netrin G1 [Source:HGNC Symbol;Acc:23319] [ENST00000370068]	22854	GO:0005515|GO:0007409|GO:0046658	108024889	chr1	108024830	+	hs|1p13.3		netrin G1	NTNG1	chr1:108024830-108024889
A_33_P3422298	11.1974	3.48509	11.1974	up	FALSE	{pseudogene} Ig V lambda IJ psi C lambda 6=Ig lambda chain surface Ig receptor VJC region {truncated light chain constant region} [human, B lymphoma cell line OCI LY8, mRNA Partial, 623 nt]. [S77011]			23261824	chr22	23261765	+	hs|22q11.22	S77011			chr22:23261765-23261824		Hs.737705
A_24_P63019	11.1715	3.48175	11.1715	up	FALSE	Homo sapiens interleukin 1 receptor, type II (IL1R2), transcript variant 1, mRNA [NM_004633]	7850	GO:0005515|GO:0006955|GO:0004910|GO:0005886|GO:0004908|GO:0005576|GO:0016021	102636150	chr2	102632505	+	hs|2q11.2	NM_004633	interleukin 1 receptor, type II	IL1R2	chr2:102632505-102636150	NM_004633	Hs.25333
A_23_P11644	11.1545	3.47955	11.1545	up	FALSE	Homo sapiens small proline-rich protein 2D (SPRR2D), mRNA [NM_006945]	6703	GO:0005737|GO:0008544|GO:0030216|GO:0031424|GO:0001533	153012412	chr1	153012353	-	hs|1q21.3	NM_006945	small proline-rich protein 2D	SPRR2D	chr1:153012412-153012353	NM_006945	Hs.505327
A_32_P308595	11.0059	3.46021	11.0059	up	FALSE	Homo sapiens thrombospondin, type I, domain containing 7B (THSD7B), mRNA [NM_001080427]	80731	GO:0016021	138434263	chr2	138434204	+	hs|2q22.1	NM_001080427	thrombospondin, type I, domain containing 7B	THSD7B	chr2:138434204-138434263	NM_001080427	Hs.68533
A_33_P3209229	10.9589	3.45403	10.9589	up	FALSE	Homo sapiens RAB26, member RAS oncogene family (RAB26), mRNA [NM_014353]	25837	GO:0045055|GO:0000139|GO:0043001|GO:0007264|GO:0035272|GO:0017157|GO:0031226|GO:0005525|GO:0019002|GO:0030667|GO:0030658	2204140	chr16	2204081	+	hs|16p13.3	NM_014353	RAB26, member RAS oncogene family	RAB26	chr16:2204081-2204140	NM_014353	Hs.3797
A_33_P3455785	10.9145	3.44817	10.9145	up	FALSE	Homo sapiens cDNA clone IMAGE:5221458. [BC039682]			22611286	chr7	22611227	-	hs|7p15.3	BC039682			chr7:22611286-22611227		Hs.680441
A_23_P41204	10.911	3.44771	10.911	up	FALSE	Homo sapiens family with sequence similarity 131, member A (FAM131A), transcript variant 1, mRNA [NM_144635]	131408	GO:0005576	184063236	chr3	184063177	+	hs|3q27.1	NM_144635	family with sequence similarity 131, member A	FAM131A	chr3:184063177-184063236	NM_144635	Hs.591307
A_23_P62081	10.889	3.4448	10.889	up	FALSE	Homo sapiens secretogranin V (7B2 protein) (SCG5), transcript variant 2, mRNA [NM_003020]	6447	GO:0005515|GO:0004857|GO:0016486|GO:0007218|GO:0046883|GO:0005576|GO:0051082|GO:0030141|GO:0005525|GO:0006886	32989165	chr15	32989106	+	hs|15q13.3	NM_003020	secretogranin V (7B2 protein)	SCG5	chr15:32989106-32989165	NM_003020	Hs.156540
A_23_P86599	10.8736	3.44276	10.8736	up	FALSE	Homo sapiens deleted in malignant brain tumors 1 (DMBT1), transcript variant 2, mRNA [NM_007329]	1755	GO:0005515|GO:0001833|GO:0005578|GO:0005576|GO:0015031|GO:0035375|GO:0051607|GO:0030858|GO:0002221|GO:0005737|GO:0042589|GO:0045087|GO:0019048|GO:0030855|GO:0030670|GO:0043152|GO:0048306|GO:0005044|GO:0008329|GO:0019898	124403211	chr10	124403152	+	hs|10q26.13	NM_007329	deleted in malignant brain tumors 1	DMBT1	chr10:124403152-124403211	NM_007329	Hs.279611
A_33_P3345643	10.8297	3.43692	10.8297	up	FALSE	zinc finger, DHHC-type containing 11B [Source:HGNC Symbol;Acc:32962] [ENST00000522356]	653082	GO:0008270|GO:0016021|GO:0019706	711383	chr5	711324	-	hs|5p15.33	XM_003118532	zinc finger, DHHC-type containing 11B	ZDHHC11B	chr5:711383-711324	XM_003118532	Hs.654874
A_32_P106376	10.6932	3.41863	10.6932	up	FALSE	Homo sapiens vestigial like 2 (Drosophila) (VGLL2), transcript variant 1, mRNA [NM_182645]	245806	GO:0005737|GO:0007519|GO:0045944|GO:0003713|GO:0005634|GO:0006351	117594236	chr6	117594177	+	hs|6q22.1	NM_182645	vestigial like 2 (Drosophila)	VGLL2	chr6:117594177-117594236	NM_182645	Hs.99324
A_24_P623782	10.6876	3.41787	10.6876	up	FALSE	Homo sapiens FSHD region gene 2 (FRG2), transcript variant 2, mRNA [NM_001005217]	448831	GO:0005634	190946047	chr4	190945988	-	hs|4q35.2	NM_001005217	FSHD region gene 2	FRG2	chr4:190946047-190945988	NM_001005217	Hs.626907
A_19_P00321802	10.6053	3.40672	10.6053	up	FALSE	Homo sapiens eyes shut homolog (Drosophila) (EYS), transcript variant 1, mRNA [NM_001142800]	346007	GO:0005509|GO:0005576|GO:0007601|GO:0050896	64487958	chr6	64487899	-	hs|6q12	NM_001142800	eyes shut homolog (Drosophila)	EYS	chr6:64487958-64487899	NM_001142800	Hs.25067
A_23_P5703	10.5604	3.40059	10.5604	up	FALSE	Homo sapiens lysozyme G-like 2 (LYG2), mRNA [NM_175735]	254773	GO:0009253|GO:0016998|GO:0003796|GO:0005576	99860483	chr2	99858908	-	hs|2q11.2	NM_175735	lysozyme G-like 2	LYG2	chr2:99860483-99858908	NM_175735	Hs.436468
A_33_P3328251	10.556	3.39999	10.556	up	FALSE				17486749	chr5	17486690	+	hs|5p15.1				chr5:017486690-017486749
A_23_P312874	10.5509	3.3993	10.5509	up	FALSE	Homo sapiens spermatogenesis associated, serine-rich 1 (SPATS1), mRNA [NM_145026]	221409		44337808	chr6	44336198	+	hs|6p21.1	NM_145026	spermatogenesis associated, serine-rich 1	SPATS1	chr6:44336198-44337808	NM_145026	Hs.135283
A_19_P00319369	10.5502	3.3992	10.5502	up	FALSE	Homo sapiens long intergenic non-protein coding RNA 698 (LINC00698), long non-coding RNA [NR_027104]	285401		63110281	chr3	63110222	+	hs|3p14.2	NR_027104	long intergenic non-protein coding RNA 698	LINC00698	chr3:63110222-63110281	NR_027104	Hs.211125
A_23_P201181	10.5284	3.39621	10.5284	up	FALSE	Homo sapiens protein tyrosine phosphatase, non-receptor type 22 (lymphoid) (PTPN22), transcript variant 2, mRNA [NM_012411]	26191	GO:0005515|GO:0050852|GO:0050855|GO:0048471|GO:0017124|GO:0050868|GO:0005634|GO:0050860|GO:0032817|GO:0035335|GO:0005737|GO:0006470|GO:0030217|GO:0045088|GO:0009898|GO:0019900|GO:0004725|GO:0035644	114376990	chr1	114376931	-	hs|1p13.2	NM_012411	protein tyrosine phosphatase, non-receptor type 22 (lymphoid)	PTPN22	chr1:114376990-114376931	NM_012411	Hs.535276
A_23_P145606	10.5217	3.39529	10.5217	up	FALSE	Homo sapiens cholinergic receptor, muscarinic 2 (CHRM2), transcript variant 1, mRNA [NM_001006630]	1129	GO:0030054|GO:0007186|GO:0005886|GO:0007187|GO:0005887|GO:0045211|GO:0008016|GO:0007207|GO:0007188|GO:0009615|GO:0016907|GO:0007399	136700849	chr7	136700790	+	hs|7q33	NM_001006630	cholinergic receptor, muscarinic 2	CHRM2	chr7:136700790-136700849	NM_001006630	Hs.535891
A_23_P4489	10.4757	3.38897	10.4757	up	FALSE	Homo sapiens neuropilin (NRP) and tolloid (TLL)-like 1 (NETO1), transcript variant 3, mRNA [NM_138966]	81832	GO:0030054|GO:0045211|GO:0008542|GO:0048169|GO:0014069|GO:0007613|GO:0005576|GO:0016021|GO:0060076	70417312	chr18	70416280	-	hs|18q22.3	NM_138966	neuropilin (NRP) and tolloid (TLL)-like 1	NETO1	chr18:70417312-70416280	NM_138966	Hs.465407
A_23_P44569	10.4545	3.38605	10.4545	up	FALSE	Homo sapiens ATP-binding cassette, sub-family C (CFTR/MRP), member 2 (ABCC2), mRNA [NM_000392]	1244	GO:0005515|GO:0046685|GO:0005886|GO:0009408|GO:0031427|GO:0019904|GO:0042626|GO:0070327|GO:0055085|GO:0005524|GO:0046581|GO:0016324|GO:0015732|GO:0030644|GO:0005887|GO:0006855|GO:0006810|GO:0008514|GO:0006979	101611381	chr10	101611322	+	hs|10q24.2	NM_000392	ATP-binding cassette, sub-family C (CFTR/MRP), member 2	ABCC2	chr10:101611322-101611381	NM_000392	Hs.368243
A_19_P00316385	10.4497	3.38539	10.4497	up	FALSE	17000531861922 GRN_ES Homo sapiens cDNA 5', mRNA sequence [CN267978]	641516		39101400	chr18	39101341	-	hs|18q12.3	CN267978	keratoconus gene 6	KC6	chr18:39101400-39101341		Hs.722666
A_33_P3316485	10.4445	3.38467	10.4445	up	FALSE	PREDICTED: Homo sapiens uncharacterized LOC100129603 (LOC100129603), misc_RNA [XR_242122]	100129603		3180274	chr7	3180215	-	hs|7p22.2	XR_242122	uncharacterized LOC100129603	LOC100129603	chr7:3180274-3180215	XR_242122
A_32_P4792	10.4412	3.38421	10.4412	up	FALSE	ankyrin repeat domain 20 family, member A3 [Source:HGNC Symbol;Acc:31981] [ENST00000344538]			42427407	chr9	42427348	+	hs|9p12	XM_003959995			chr9:42427348-42427407	XM_003959995	Hs.722109
A_23_P303286	10.4392	3.38394	10.4392	up	FALSE	Homo sapiens repetin (RPTN), mRNA [NM_001122965]	126638	GO:0005509|GO:0005578	152126849	chr1	152126790	-	hs|1q21.3	NM_001122965	repetin	RPTN	chr1:152126849-152126790	NM_001122965	Hs.376144
A_24_P408603	10.4021	3.3788	10.4021	up	FALSE	Homo sapiens RAB39B, member RAS oncogene family (RAB39B), mRNA [NM_171998]	116442	GO:0005622|GO:0005794|GO:0050808|GO:0005886|GO:0007264|GO:0016192|GO:0015031|GO:0005525	154488063	chrX	154488004	-	hs|Xq28	NM_171998	RAB39B, member RAS oncogene family	RAB39B	chrX:154488063-154488004	NM_171998	Hs.632832
A_33_P3233580	10.3906	3.37721	10.3906	up	FALSE	Homo sapiens KIAA1217 (KIAA1217), transcript variant 6, mRNA [NM_001282769]	56243	GO:0003674|GO:0005737|GO:0048706	24834221	chr10	24834162	+	hs|10p12.1	NM_001282769	KIAA1217	KIAA1217	chr10:24834162-24834221	NM_001282769	Hs.445885
A_33_P3327265	10.3794	3.37565	10.3794	up	FALSE	Homo sapiens thymocyte expressed, positive selection associated 1 (TESPA1), transcript variant 1, mRNA [NM_001136030]	9840	GO:0033089|GO:0005737|GO:0010387|GO:0008180|GO:0050862	55356275	chr12	55356216	-	hs|12q13.2	NM_001136030	thymocyte expressed, positive selection associated 1	TESPA1	chr12:55356275-55356216	NM_001136030	Hs.33187
A_24_P229234	10.3328	3.36915	10.3328	up	FALSE	Homo sapiens myosin XVI (MYO16), transcript variant 2, mRNA [NM_015011]	23026	GO:0048471|GO:0008285|GO:0005886|GO:0019903|GO:0005730|GO:2000134|GO:0005634|GO:0021549|GO:0016459|GO:0005524|GO:0014065|GO:0005829|GO:0003774|GO:0005737|GO:0051015|GO:0048812|GO:0005654	109661347	chr13	109661288	+	hs|13q33.3	NM_015011	myosin XVI	MYO16	chr13:109661288-109661347	NM_015011	Hs.656587
A_19_P00318670	10.3121	3.36626	10.3121	up	FALSE	602592584F1 NIH_MGC_79 Homo sapiens cDNA clone IMAGE:4719812 5', mRNA sequence [BG572108]			118718829	chr9	118718770	+	hs|9q33.1	BG572108			chr9:118718770-118718829		Hs.571652
A_24_P319364	10.2828	3.36217	10.2828	up	FALSE	Homo sapiens F11 receptor (F11R), mRNA [NM_016946]	50848	GO:0005515|GO:0030054|GO:0005886|GO:0034329|GO:0050900|GO:0045216|GO:0006954|GO:0070830|GO:0005911|GO:0007596|GO:0019048|GO:0030855|GO:0007179|GO:0005923|GO:0016021|GO:0007155	160966092	chr1	160966033	-	hs|1q23.3	NM_016946	F11 receptor	F11R	chr1:160966092-160966033	NM_016946	Hs.517293
A_23_P368794	10.2555	3.35833	10.2555	up	FALSE	Homo sapiens transcription elongation regulator 1-like (TCERG1L), mRNA [NM_174937]	256536		132890833	chr10	132890774	-	hs|10q26.3	NM_174937	transcription elongation regulator 1-like	TCERG1L	chr10:132890833-132890774	NM_174937	Hs.126575
A_23_P352932	10.2365	3.35566	10.2365	up	FALSE	Homo sapiens sortilin-related VPS10 domain containing receptor 1 (SORCS1), transcript variant 1, mRNA [NM_052918]	114815	GO:0005515|GO:0016020|GO:0007218|GO:0016021|GO:0008188	108334025	chr10	108333966	-	hs|10q25.1	NM_052918	sortilin-related VPS10 domain containing receptor 1	SORCS1	chr10:108334025-108333966	NM_052918	Hs.591915
A_23_P69310	10.1864	3.34857	10.1864	up	FALSE	Homo sapiens chemokine (C-C motif) receptor-like 2 (CCRL2), transcript variant 1, mRNA [NM_003965]	9034	GO:0070098|GO:0006954|GO:0007186|GO:0006935|GO:0005886|GO:0005887|GO:0048020|GO:0004950|GO:0042379	46450781	chr3	46450722	+	hs|3p21.31	NM_003965	chemokine (C-C motif) receptor-like 2	CCRL2	chr3:46450722-46450781	NM_003965	Hs.535713
A_24_P320604	10.1645	3.34547	10.1645	up	FALSE	Homo sapiens armadillo repeat containing 2 (ARMC2), transcript variant 1, mRNA [NM_032131]	84071		109294794	chr6	109294735	+	hs|6q21	NM_032131	armadillo repeat containing 2	ARMC2	chr6:109294735-109294794	NM_032131	Hs.645481
A_23_P96291	10.16	3.34483	10.16	up	FALSE	Homo sapiens melanoma antigen family A, 1 (directs expression of antigen MZ2-E) (MAGEA1), mRNA [NM_004988]	4100	GO:0005515|GO:0045746|GO:0005737|GO:0042826|GO:0005886|GO:0005634|GO:0000122|GO:0006351	152481769	chrX	152481710	-	hs|Xq28	NM_004988	melanoma antigen family A, 1 (directs expression of antigen MZ2-E)	MAGEA1	chrX:152481769-152481710	NM_004988	Hs.72879
A_23_P155057	10.1508	3.34353	10.1508	up	FALSE	Homo sapiens cytohesin 4 (CYTH4), mRNA [NM_013385]	27128	GO:0005802|GO:0005086|GO:0005543|GO:0005886|GO:0032012|GO:0016192|GO:0030155	37711138	chr22	37711079	+	hs|22q13.1	NM_013385	cytohesin 4	CYTH4	chr22:37711079-37711138	NM_013385	Hs.170944
A_24_P260101	10.1473	3.34303	10.1473	up	FALSE	Homo sapiens membrane metallo-endopeptidase (MME), transcript variant 2b, mRNA [NM_007289]	4311	GO:0005515|GO:0030424|GO:0005886|GO:0002003|GO:0045202|GO:0030425|GO:0005737|GO:0006508|GO:0042277|GO:0044306|GO:0001822|GO:0071492|GO:0071493|GO:0046449|GO:0019233|GO:0050435|GO:0008021|GO:0005903|GO:0004175|GO:0005887|GO:0071345|GO:0008270|GO:0016021|GO:0090399|GO:0004222|GO:0044267|GO:0006518	154900809	chr3	154900750	+	hs|3q25.2	NM_007289	membrane metallo-endopeptidase	MME	chr3:154900750-154900809	NM_007289	Hs.307734
A_23_P250347	10.1007	3.33638	10.1007	up	FALSE	Homo sapiens calcium/calmodulin-dependent protein kinase IV (CAMK4), mRNA [NM_001744]	814	GO:0005516|GO:0007268|GO:0033081|GO:0005634|GO:0007202|GO:0005829|GO:0046827|GO:0006954|GO:0007173|GO:0043011|GO:0004683|GO:0048011|GO:0007616|GO:0005730|GO:0045670|GO:0005524|GO:0006913|GO:0007270|GO:0007165|GO:0008543|GO:0045087|GO:0006468|GO:0005654|GO:0002372|GO:0045893	110819988	chr5	110819929	+	hs|5q22.1	NM_001744	calcium/calmodulin-dependent protein kinase IV	CAMK4	chr5:110819929-110819988	NM_001744	Hs.591269
A_33_P3276845	10.0937	3.33538	10.0937	up	FALSE				17611511	chr5	17611452	+	hs|5p15.1				chr5:017611452-017611511
A_23_P66011	10.0655	3.33135	10.0655	up	FALSE	Homo sapiens N-terminal EF-hand calcium binding protein 2 (NECAB2), mRNA [NM_019065]	54550	GO:0005515|GO:0005737|GO:0005509	84036073	chr16	84036014	+	hs|16q23.3	NM_019065	N-terminal EF-hand calcium binding protein 2	NECAB2	chr16:84036014-84036073	NM_019065	Hs.140950
A_32_P87697	10.0308	3.32636	10.0308	up	FALSE	Homo sapiens major histocompatibility complex, class II, DR alpha (HLA-DRA), mRNA [NM_019111]	3122	GO:0050852|GO:0012507|GO:0005886|GO:0019221|GO:0031295|GO:0042613|GO:0005765|GO:0032588|GO:0005764|GO:0030666|GO:0019886|GO:0006955|GO:0000139|GO:0005887|GO:0031902|GO:0071556|GO:0032395|GO:0030669|GO:0060333|GO:0030658	32412507	chr6	32412448	+	hs|6p21.32	NM_019111	major histocompatibility complex, class II, DR alpha	HLA-DRA	chr6:32412448-32412507	NM_019111	Hs.520048
A_33_P3889179	10.0138	3.32392	10.0138	up	FALSE	Homo sapiens long intergenic non-protein coding RNA 698 (LINC00698), long non-coding RNA [NR_027104]	285401		63110737	chr3	63110678	+	hs|3p14.2	NR_027104	long intergenic non-protein coding RNA 698	LINC00698	chr3:63110678-63110737	NR_027104	Hs.211125
A_23_P90925	9.98653	3.31998	9.98653	up	FALSE	Homo sapiens interleukin 36, beta (IL36B), transcript variant 2, mRNA [NM_173178]	27177	GO:0032755|GO:0006955|GO:0005149|GO:0006954|GO:0005576|GO:0005615|GO:0005125|GO:0045582	113786581	chr2	113786522	-	hs|2q13	NM_173178	interleukin 36, beta	IL36B	chr2:113786581-113786522	NM_173178	Hs.278909
A_19_P00802817	9.98332	3.31952	9.98332	up	FALSE				33712434	chr11	33712375	-	hs|11p13				chr11:033712434-033712375
A_23_P32414	9.91624	3.30979	9.91624	up	FALSE	Homo sapiens serine/threonine protein kinase MST4 (MST4), transcript variant 1, mRNA [NM_016542]	51765	GO:0005515|GO:0004672|GO:0000287|GO:0000139|GO:0004674|GO:0006915|GO:0042981|GO:0006468|GO:0005524|GO:0006921|GO:0042802|GO:0005829	131209926	chrX	131209867	+	hs|Xq26.2	NM_016542	serine/threonine protein kinase MST4	MST4	chrX:131209867-131209926	NM_016542	Hs.444247
A_19_P00316467	9.83765	3.29831	9.83765	up	FALSE	long intergenic non-protein coding RNA 973 [Source:HGNC Symbol;Acc:48868] [ENST00000473756]	100506377		98700158	chr3	98700099	+	hs|3q12.1	XR_108458	long intergenic non-protein coding RNA 973	LINC00973	chr3:98700099-98700158	XR_108458	Hs.307772
A_33_P3269636	9.83369	3.29773	9.83369	up	FALSE	Homo sapiens suprabasin (SBSN), transcript variant 1, mRNA [NM_001166034]	374897	GO:0005737|GO:0005576	36014331	chr19	36014272	-	hs|19q13.12	NM_001166034	suprabasin	SBSN	chr19:36014331-36014272	NM_001166034	Hs.433484
A_23_P209055	9.83162	3.29743	9.83162	up	FALSE	Homo sapiens CD22 molecule (CD22), transcript variant 1, mRNA [NM_001771]	933	GO:0005515|GO:0005887|GO:0007155|GO:0009897	35837614	chr19	35837555	+	hs|19q13.12	NM_001771	CD22 molecule	CD22	chr19:35837555-35837614	NM_001771	Hs.579691
A_23_P53390	9.74296	3.28436	9.74296	up	FALSE	Homo sapiens protein tyrosine phosphatase, receptor type, B (PTPRB), transcript variant 2, mRNA [NM_002837]	5787	GO:0005515|GO:0006470|GO:0005887|GO:0005001|GO:0016311|GO:0006796|GO:0001525	70925829	chr12	70918327	-	hs|12q15	NM_002837	protein tyrosine phosphatase, receptor type, B	PTPRB	chr12:70925829-70918327	NM_002837	Hs.434375
A_33_P3474319	9.69437	3.27715	9.69437	up	FALSE	Homo sapiens solute carrier family 37 (glucose-6-phosphate transporter), member 2 (SLC37A2), transcript variant 1, mRNA [NM_198277]	219855	GO:0005215|GO:0008643|GO:0016021|GO:0055085	124959124	chr11	124959065	+	hs|11q24.2	NM_198277	solute carrier family 37 (glucose-6-phosphate transporter), member 2	SLC37A2	chr11:124959065-124959124	NM_198277	Hs.352661
A_33_P3236392	9.63649	3.26851	9.63649	up	FALSE	Homo sapiens poliovirus receptor-related 4 (PVRL4), mRNA [NM_030916]	81607	GO:0005515|GO:0005912|GO:0005886|GO:0034329|GO:0019048|GO:0005576|GO:0016021|GO:0007155|GO:0045216|GO:0034332	161041555	chr1	161041496	-	hs|1q23.3	NM_030916	poliovirus receptor-related 4	PVRL4	chr1:161041555-161041496	NM_030916	Hs.492490
A_23_P155236	9.62331	3.26653	9.62331	up	FALSE	Homo sapiens mucin 13, cell surface associated (MUC13), mRNA [NM_033049]	56667	GO:0016324|GO:0005796|GO:0016266|GO:0005576|GO:0016021|GO:0044267|GO:0043687	124625315	chr3	124625256	-	hs|3q21.2	NM_033049	mucin 13, cell surface associated	MUC13	chr3:124625315-124625256	NM_033049	Hs.5940
A_33_P3350420	9.55006	3.25551	9.55006	up	FALSE	Homo sapiens spermidine/spermine N1-acetyl transferase-like 1 (SATL1), mRNA [NM_001012980]	340562	GO:0008080	84347359	chrX	84347300	-	hs|Xq21.1	NM_001012980	spermidine/spermine N1-acetyl transferase-like 1	SATL1	chrX:84347359-84347300	NM_001012980	Hs.640783
A_23_P114670	9.54077	3.25411	9.54077	up	FALSE	Homo sapiens Rho guanine nucleotide exchange factor (GEF) 16 (ARHGEF16), mRNA [NM_014448]	27237	GO:0005515|GO:0030971|GO:0051056|GO:0048011|GO:0043065|GO:0007264|GO:0030165|GO:0032863|GO:0097190|GO:0032864|GO:0005829|GO:0005543|GO:0060326|GO:0017048|GO:0005089|GO:0090004	3397538	chr1	3397479	+	hs|1p36.32	NM_014448	Rho guanine nucleotide exchange factor (GEF) 16	ARHGEF16	chr1:3397479-3397538	NM_014448	Hs.87435
A_23_P18447	9.52975	3.25244	9.52975	up	FALSE	Homo sapiens peroxisome proliferator-activated receptor gamma, coactivator 1 alpha (PPARGC1A), mRNA [NM_013261]	10891	GO:0005515|GO:0008380|GO:0001659|GO:0006367|GO:0001678|GO:0003723|GO:0006094|GO:2000310|GO:0005634|GO:0050681|GO:0035066|GO:0005829|GO:0051091|GO:0043524|GO:0042594|GO:0030374|GO:0000166|GO:0045944|GO:0005665|GO:0010941|GO:0006397|GO:0016922|GO:0001666|GO:0019395|GO:2001171|GO:0001104|GO:0010822|GO:0014850|GO:0045722|GO:0003713|GO:0007586|GO:0050821|GO:0046321|GO:0003677|GO:0031490|GO:0022904|GO:…	23793996	chr4	23793937	-	hs|4p15.2	NM_013261	peroxisome proliferator-activated receptor gamma, coactivator 1 alpha	PPARGC1A	chr4:23793996-23793937	NM_013261	Hs.527078
A_33_P3366301	9.491	3.24656	9.491	up	FALSE	Homo sapiens chromosome 14 open reading frame 23 (C14orf23), transcript variant 2, long non-coding RNA [NR_026732]	387978		29247766	chr14	29247707	+	hs|14q12	NR_026732	chromosome 14 open reading frame 23	C14orf23	chr14:29247707-29247766	NR_026732	Hs.633254
A_33_P3357858	9.48574	3.24576	9.48574	up	FALSE	Homo sapiens zinc finger protein 815, pseudogene (ZNF815P), non-coding RNA [NR_023382]	401303		5894066	chr7	5894007	+	hs|7p22.1	NR_023382	zinc finger protein 815, pseudogene	ZNF815P	chr7:5894007-5894066	NR_023382	Hs.372707
A_23_P96369	9.47932	3.24478	9.47932	up	FALSE	Homo sapiens chromosome X open reading frame 57 (CXorf57), transcript variant 1, mRNA [NM_018015]	55086		105922576	chrX	105922517	+	hs|Xq22.3	NM_018015	chromosome X open reading frame 57	CXorf57	chrX:105922517-105922576	NM_018015	Hs.274267
A_33_P3331376	9.31432	3.21945	9.31432	up	FALSE	Homo sapiens EPH receptor B2 (EPHB2), transcript variant 2, mRNA [NM_004442]	2048	GO:0005515|GO:0031290|GO:0030424|GO:0071679|GO:0001655|GO:0048593|GO:0030425|GO:0005005|GO:0007413|GO:0007411|GO:0043025|GO:0060021|GO:0060996|GO:0060997|GO:0007612|GO:0051965|GO:0042472|GO:0048013|GO:0005102|GO:0018108|GO:0021952|GO:0001525|GO:0005524|GO:0007399|GO:0016310|GO:0022038|GO:0005887|GO:0050771|GO:0006468|GO:0004713|GO:0008046|GO:0021631|GO:0050878|GO:0048170	23240363	chr1	23240304	+	hs|1p36.12	NM_004442	EPH receptor B2	EPHB2	chr1:23240304-23240363	NM_004442	Hs.523329
A_19_P00315508	9.31365	3.21935	9.31365	up	FALSE	Homo sapiens cDNA clone IMAGE:5221458. [BC039682]			22611286	chr7	22611227	-	hs|7p15.3	BC039682			chr7:22611286-22611227		Hs.680441
A_24_P400324	9.28974	3.21564	9.28974	up	FALSE	Homo sapiens thrombospondin, type I, domain containing 7A (THSD7A), mRNA [NM_015204]	221981	GO:0005886|GO:0005576|GO:0016021|GO:0001525|GO:0030154	11414524	chr7	11414465	-	hs|7p21.3	NM_015204	thrombospondin, type I, domain containing 7A	THSD7A	chr7:11414524-11414465	NM_015204	Hs.120855
A_23_P152655	9.21171	3.20347	9.21171	up	FALSE	Homo sapiens intercellular adhesion molecule 2 (ICAM2), transcript variant 5, mRNA [NM_000873]	3384	GO:0016337|GO:0005178|GO:0005886|GO:0005887|GO:0050776|GO:0001931	62080019	chr17	62079960	-	hs|17q23.3	NM_000873	intercellular adhesion molecule 2	ICAM2	chr17:62080019-62079960	NM_000873	Hs.431460
A_33_P3261743	9.1863	3.19948	9.1863	up	FALSE	Homo sapiens solute carrier family 37 (glucose-6-phosphate transporter), member 2 (SLC37A2), transcript variant 2, mRNA [NM_001145290]	219855	GO:0005215|GO:0008643|GO:0016021|GO:0055085	124955913	chr11	124955854	+	hs|11q24.2	NM_001145290	solute carrier family 37 (glucose-6-phosphate transporter), member 2	SLC37A2	chr11:124955854-124955913	NM_001145290	Hs.352661
A_23_P29939	9.16829	3.19665	9.16829	up	FALSE	Homo sapiens synuclein, alpha (non A4 component of amyloid precursor) (SNCA), transcript variant 4, mRNA [NM_007308]	6622	GO:0005515|GO:0008017|GO:0030054|GO:0043030|GO:0032410|GO:0010040|GO:0042802|GO:0031623|GO:0043524|GO:0043274|GO:0032496|GO:0032026|GO:0005938|GO:0043027|GO:0006638|GO:0005791|GO:0005504|GO:0005794|GO:0000287|GO:0005507|GO:0005509|GO:0007568|GO:0019904|GO:0010517|GO:0032769|GO:0045502|GO:0042775|GO:0016491|GO:0030544|GO:0007006|GO:0008270|GO:0019894|GO:0006644|GO:0001956|GO:0008344|GO:0030424|GO:…	90647744	chr4	90647685	-	hs|4q22.1	NM_007308	synuclein, alpha (non A4 component of amyloid precursor)	SNCA	chr4:90647744-90647685	NM_007308	Hs.21374
A_33_P3366127	9.14518	3.19301	9.14518	up	FALSE	Homo sapiens ret finger protein-like 4A-like 1 (RFPL4AL1), mRNA [NM_001277397]	729974	GO:0008270	56284518	chr19	56284459	+	hs|19q13.42	NM_001277397	ret finger protein-like 4A-like 1	RFPL4AL1	chr19:56284459-56284518	NM_001277397	Hs.631553
A_33_P3245517	9.11126	3.18765	9.11126	up	FALSE	Homo sapiens zinc finger protein 91 pseudogene (LOC441666), non-coding RNA [NR_024380]	441666		42827945	chr10	42827886	-	hs|10q11.21	NR_024380	zinc finger protein 91 pseudogene	LOC441666	chr10:42827945-42827886	NR_024380	Hs.255729
A_33_P3302125	9.03636	3.17574	9.03636	up	FALSE	Homo sapiens late cornified envelope 2A (LCE2A), mRNA [NM_178428]	353139	GO:0031424	152671918	chr1	152671859	+	hs|1q21.3	NM_178428	late cornified envelope 2A	LCE2A	chr1:152671859-152671918	NM_178428	Hs.334054
A_23_P134139	9.01596	3.17248	9.01596	up	FALSE	Homo sapiens fatty acid binding protein 7, brain (FABP7), mRNA [NM_001446]	2173	GO:0021846|GO:0005215|GO:0005737|GO:0008285|GO:0060134|GO:0043025|GO:0005634|GO:0042995|GO:0050673|GO:0022008|GO:0008289|GO:0007399	123102264	chr6	123101576	+	hs|6q22.31	NM_001446	fatty acid binding protein 7, brain	FABP7	chr6:123101576-123102264	NM_001446	Hs.26770
A_33_P3217490	8.9932	3.16883	8.9932	up	FALSE	Homo sapiens uncharacterized LOC729444 (LOC729444), long non-coding RNA [NR_038388]	729444		20325692	chr22	20325633	+	hs|22q11.21	NR_038388	uncharacterized LOC729444	LOC729444	chr22:20325633-20325692	NR_038388	Hs.631667
A_33_P3389653	8.98414	3.16738	8.98414	up	FALSE	Homo sapiens phosphodiesterase 4D, cAMP-specific (PDE4D), transcript variant 3, mRNA [NM_001165899]	5144	GO:0005515|GO:0050852|GO:0010469|GO:0032754|GO:0031698|GO:0046872|GO:0005829|GO:0006939|GO:0030552|GO:0035264|GO:0061028|GO:0010880|GO:0033137|GO:0060314|GO:0008144|GO:0097110|GO:0051117|GO:0045822|GO:0086004|GO:0031625|GO:0006198|GO:0032729|GO:0005815|GO:0004115|GO:0004114|GO:0032743|GO:0007568|GO:0030593|GO:0034704|GO:0005891|GO:0044325|GO:0071222|GO:0071872|GO:0002027|GO:0016020|GO:0019933|GO:…	58264986	chr5	58264927	-	hs|5q11.2	NM_001165899	phosphodiesterase 4D, cAMP-specific	PDE4D	chr5:58264986-58264927	NM_001165899	Hs.117545
A_33_P3344204	8.95828	3.16322	8.95828	up	FALSE	Homo sapiens zinc finger, DHHC-type containing 11 (ZDHHC11), mRNA [NM_024786]	79844	GO:0008270|GO:0016021|GO:0019706	795933	chr5	795874	-	hs|5p15.33	NM_024786	zinc finger, DHHC-type containing 11	ZDHHC11	chr5:795933-795874	NM_024786	Hs.732788
A_19_P00806473	8.87851	3.15032	8.87851	up	FALSE				13284813	chrX	13284754	-	hs|Xp22.2	TCONS_00017041			chrX:13284813-13284754
A_23_P135722	8.87215	3.14928	8.87215	up	FALSE	Homo sapiens betacellulin (BTC), mRNA [NM_001729]	685	GO:0005515|GO:0048011|GO:0005154|GO:0008284|GO:0043066|GO:0005886|GO:0048015|GO:0005576|GO:0005615|GO:0007173|GO:0008543|GO:0045087|GO:0051781|GO:0016021|GO:0008083|GO:0038095	75675897	chr4	75675838	-	hs|4q13.3	NM_001729	betacellulin	BTC	chr4:75675897-75675838	NM_001729	Hs.710156
A_23_P6596	8.86757	3.14854	8.86757	up	FALSE	Homo sapiens hes family bHLH transcription factor 1 (HES1), mRNA [NM_005524]	3280	GO:0005515|GO:0003700|GO:0061106|GO:0021555|GO:0021558|GO:0045598|GO:0021557|GO:0046331|GO:0048844|GO:0048538|GO:0003281|GO:0060675|GO:0021861|GO:0042803|GO:0007224|GO:0003143|GO:0061009|GO:0007219|GO:0060716|GO:0045747|GO:0000122|GO:0060037|GO:0001889|GO:0045608|GO:0045977|GO:0043388|GO:0005654|GO:0045892|GO:0008134|GO:0021984|GO:0035910|GO:0008284|GO:0042668|GO:0042826|GO:0030324|GO:0007262|GO:…	193854463	chr3	193854276	+	hs|3q29	NM_005524	hes family bHLH transcription factor 1	HES1	chr3:193854276-193854463	NM_005524	Hs.250666
A_23_P380754	8.83531	3.14328	8.83531	up	FALSE	Homo sapiens protease, serine, 1 (trypsin 1) (PRSS1), mRNA [NM_002769]	5644	GO:0009235|GO:0022617|GO:0004252|GO:0030198|GO:0006766|GO:0007586|GO:0006508|GO:0006767|GO:0005576|GO:0044281|GO:0005615|GO:0046872	142459782	chr7	142459723	+	hs|7q34	NM_002769	protease, serine, 1 (trypsin 1)	PRSS1	chr7:142459723-142459782	NM_002769	Hs.449281
A_19_P00319093	8.8284	3.14215	8.8284	up	FALSE	Homo sapiens cDNA clone IMAGE:3836116, partial cds. [BC007399]	100506465		114189949	chr12	114189890	-	hs|12q24.13	TCONS_00020223	uncharacterized LOC100506465	LOC100506465	chr12:114189949-114189890		Hs.211461
A_33_P3373805	8.80556	3.13842	8.80556	up	FALSE		255187		148450979	chr5	148450920	+	hs|5q32	TCONS_l2_00023567	hCG1980447	LOC255187	chr5:148450920-148450979
A_19_P00318982	8.76251	3.13134	8.76251	up	FALSE	Homo sapiens cDNA FLJ41623 fis, clone CTONG3009227. [AK123617]			113966551	chr2	113966492	+	hs|2q13	AK123617			chr2:113966492-113966551		Hs.199671
A_24_P261760	8.7459	3.12861	8.7459	up	FALSE	Homo sapiens killer cell lectin-like receptor subfamily G, member 1 (KLRG1), mRNA [NM_005810]	10219	GO:0006968|GO:0006954|GO:0005886|GO:0045087|GO:0050776|GO:0030246|GO:0004872|GO:0016021|GO:0007166	9147833	chr12	9147774	+	hs|12p13.31	NM_005810	killer cell lectin-like receptor subfamily G, member 1	KLRG1	chr12:9147774-9147833	NM_005810	Hs.558446
A_23_P368681	8.74523	3.1285	8.74523	up	FALSE	Homo sapiens GTPase, IMAP family member 2 (GIMAP2), mRNA [NM_015660]	26157	GO:0005811|GO:0016021|GO:0005525	150390008	chr7	150389949	+	hs|7q36.1	NM_015660	GTPase, IMAP family member 2	GIMAP2	chr7:150389949-150390008	NM_015660	Hs.647071
A_23_P314250	8.67896	3.11752	8.67896	up	FALSE	Homo sapiens family with sequence similarity 78, member A (FAM78A), mRNA [NM_033387]	286336		134133585	chr9	134133526	-	hs|9q34.13	NM_033387	family with sequence similarity 78, member A	FAM78A	chr9:134133585-134133526	NM_033387	Hs.143878
A_33_P3407606	8.65482	3.1135	8.65482	up	FALSE	Q275K3_MYCFV (Q275K3) Phage integrase, partial (4%) [THC2725860]			64813282	chrX	64813223	+	hs|Xq12				chrX:64813223-64813282
A_23_P31945	8.6503	3.11275	8.6503	up	FALSE	Homo sapiens interleukin 33 (IL33), transcript variant 1, mRNA [NM_033439]	90865	GO:0032755|GO:0005515|GO:0030133|GO:0032753|GO:0032754|GO:0043032|GO:0005694|GO:0005634|GO:0032736|GO:0005125|GO:0005615|GO:0006351|GO:0051025|GO:0045944|GO:0002686|GO:0051024|GO:0050729|GO:0002826|GO:0002830|GO:0032689|GO:0090197	6257431	chr9	6257372	+	hs|9p24.1	NM_033439	interleukin 33	IL33	chr9:6257372-6257431	NM_033439	Hs.731660
A_33_P3262635	8.61015	3.10604	8.61015	up	FALSE	Homo sapiens cat eye syndrome chromosome region, candidate 1 (CECR1), transcript variant 3, mRNA [NM_001282225]	51816	GO:0005794|GO:0009168|GO:0046103|GO:0043394|GO:0007275|GO:0005615|GO:0031685|GO:0042803|GO:0005829|GO:0004000|GO:0006154|GO:0008270|GO:0043103|GO:0008083|GO:0008201	17660352	chr22	17660293	-	hs|22q11.1	NM_001282225	cat eye syndrome chromosome region, candidate 1	CECR1	chr22:17660352-17660293	NM_001282225	Hs.170310
A_33_P3880302	8.59644	3.10374	8.59644	up	FALSE	Homo sapiens EPH receptor B2 (EPHB2), transcript variant 2, mRNA [NM_004442]	2048	GO:0005515|GO:0031290|GO:0030424|GO:0071679|GO:0001655|GO:0048593|GO:0030425|GO:0005005|GO:0007413|GO:0007411|GO:0043025|GO:0060021|GO:0060996|GO:0060997|GO:0007612|GO:0051965|GO:0042472|GO:0048013|GO:0005102|GO:0018108|GO:0021952|GO:0001525|GO:0005524|GO:0007399|GO:0016310|GO:0022038|GO:0005887|GO:0050771|GO:0006468|GO:0004713|GO:0008046|GO:0021631|GO:0050878|GO:0048170	23240723	chr1	23240664	+	hs|1p36.12	NM_004442	EPH receptor B2	EPHB2	chr1:23240664-23240723	NM_004442	Hs.523329
A_23_P34744	8.56335	3.09817	8.56335	up	FALSE	Homo sapiens cathepsin K (CTSK), mRNA [NM_000396]	1513	GO:0045453|GO:0005576|GO:0002224|GO:0005615|GO:0004197|GO:0001957|GO:0022617|GO:0030198|GO:0036021|GO:0045087|GO:0030574|GO:0006508|GO:0008234	150768912	chr1	150768853	-	hs|1q21.3	NM_000396	cathepsin K	CTSK	chr1:150768912-150768853	NM_000396	Hs.632466
A_23_P50250	8.51709	3.09036	8.51709	up	FALSE	Homo sapiens creatine kinase, muscle (CKM), mRNA [NM_001824]	1158	GO:0004111|GO:0034641|GO:0005737|GO:0046314|GO:0006600|GO:0044281|GO:0005524|GO:0005829	45809731	chr19	45809672	-	hs|19q13.32	NM_001824	creatine kinase, muscle	CKM	chr19:45809731-45809672	NM_001824	Hs.334347
A_23_P28857	8.46633	3.08174	8.46633	up	FALSE	Homo sapiens signal-regulatory protein gamma (SIRPG), transcript variant 1, mRNA [NM_018556]	55423	GO:0005515|GO:0008284|GO:0008285|GO:0022409|GO:0005886|GO:0007267|GO:0050900|GO:0035556|GO:0016020|GO:0007596|GO:0050870|GO:0016021|GO:0007155	1609978	chr20	1609919	-	hs|20p13	NM_018556	signal-regulatory protein gamma	SIRPG	chr20:1609978-1609919	NM_018556	Hs.590883
A_23_P148088	8.46487	3.08149	8.46487	up	FALSE	Homo sapiens fibrinogen gamma chain (FGG), transcript variant gamma-A, mRNA [NM_000509]	2266	GO:0051258|GO:0005886|GO:0009986|GO:0005102|GO:0005577|GO:0030168|GO:0072562|GO:0005576|GO:0005615|GO:0046872|GO:0051592|GO:0007165|GO:0007596|GO:0002576|GO:0031091|GO:0031093|GO:0030674|GO:0005938|GO:0009897	155526124	chr4	155526065	-	hs|4q31.3	NM_000509	fibrinogen gamma chain	FGG	chr4:155526124-155526065	NM_000509	Hs.727584
A_23_P214079	8.45908	3.0805	8.45908	up	FALSE	Homo sapiens serine peptidase inhibitor, Kazal type 1 (SPINK1), mRNA [NM_003122]	6690	GO:0010751|GO:0005515|GO:0060046|GO:0004866|GO:0004867|GO:0050732|GO:1900004|GO:0005576|GO:2001256|GO:0090281	147207585	chr5	147204211	-	hs|5q32	NM_003122	serine peptidase inhibitor, Kazal type 1	SPINK1	chr5:147207585-147204211	NM_003122	Hs.407856
A_33_P3417472	8.43534	3.07645	8.43534	up	FALSE				143391588	chr1	143391529	+	hs|1q21.1	XR_246983			chr1:143391529-143391588	XR_246983
A_24_P365015	8.42416	3.07453	8.42416	up	FALSE	Homo sapiens homeobox B13 (HOXB13), mRNA [NM_006361]	10481	GO:0043565|GO:0005667|GO:0003700|GO:0008544|GO:0060743|GO:0009611|GO:0005634|GO:0001525|GO:0033574|GO:0040008|GO:0006351|GO:0060527	46802203	chr17	46802144	-	hs|17q21.32	NM_006361	homeobox B13	HOXB13	chr17:46802203-46802144	NM_006361	Hs.66731
A_19_P00810274	8.37751	3.06652	8.37751	up	FALSE	PREDICTED: Homo sapiens uncharacterized LOC101928201 (LOC101928201), misc_RNA [XR_247294]			4545639	chrX	4545580	-	hs|Xp22.32	XR_247294			chrX:4545639-4545580	XR_247294	Hs.586488
A_19_P00316010	8.33536	3.05924	8.33536	up	FALSE	Homo sapiens cDNA FLJ32413 fis, clone SKMUS2000705. [AK056975]			67549923	chr17	67549864	+	hs|17q24.3	AK056975			chr17:67549864-67549923		Hs.49329
A_23_P112220	8.33367	3.05895	8.33367	up	FALSE	Homo sapiens insulin-like 4 (placenta) (INSL4), mRNA [NM_002195]	3641	GO:0007165|GO:0007565|GO:0005179|GO:0008283|GO:0005159|GO:0007267|GO:0005102|GO:0007275|GO:0005615	5233754	chr9	5233695	+	hs|9p24.1	NM_002195	insulin-like 4 (placenta)	INSL4	chr9:5233695-5233754	NM_002195	Hs.418506
A_23_P208866	8.32758	3.0579	8.32758	up	FALSE	Homo sapiens glia maturation factor, gamma (GMFG), mRNA [NM_004877]	9535	GO:0005622|GO:0004860|GO:0006468|GO:0003779|GO:0006469|GO:0043085|GO:0008047|GO:0008083	39819146	chr19	39819087	-	hs|19q13.2	NM_004877	glia maturation factor, gamma	GMFG	chr19:39819146-39819087	NM_004877	Hs.5210
A_24_P257416	8.30521	3.05402	8.30521	up	FALSE	Homo sapiens chemokine (C-X-C motif) ligand 2 (CXCL2), mRNA [NM_002089]	2920	GO:0005515|GO:0008009|GO:0006955|GO:0006954|GO:0006935|GO:0002237|GO:0005576|GO:0005615	74964401	chr4	74964342	-	hs|4q13.3	NM_002089	chemokine (C-X-C motif) ligand 2	CXCL2	chr4:74964401-74964342	NM_002089	Hs.75765
A_23_P315364	8.28881	3.05117	8.28881	up	FALSE	Homo sapiens chemokine (C-X-C motif) ligand 2 (CXCL2), mRNA [NM_002089]	2920	GO:0005515|GO:0008009|GO:0006955|GO:0006954|GO:0006935|GO:0002237|GO:0005576|GO:0005615	74963044	chr4	74962985	-	hs|4q13.3	NM_002089	chemokine (C-X-C motif) ligand 2	CXCL2	chr4:74963044-74962985	NM_002089	Hs.75765
A_23_P2322	8.26034	3.0462	8.26034	up	FALSE	Homo sapiens tetraspanin 19 (TSPAN19), mRNA [NM_001100917]	144448	GO:0016021	85411264	chr12	85409721	-	hs|12q21.31	NM_001100917	tetraspanin 19	TSPAN19	chr12:85411264-85409721	NM_001100917	Hs.156962
A_24_P153456	8.22965	3.04083	8.22965	up	FALSE	Homo sapiens zinc finger, DHHC-type containing 11 (ZDHHC11), mRNA [NM_024786]	79844	GO:0008270|GO:0016021|GO:0019706	795845	chr5	795786	-	hs|5p15.33	NM_024786	zinc finger, DHHC-type containing 11	ZDHHC11	chr5:795845-795786	NM_024786	Hs.732788
A_19_P00320436	8.08928	3.01601	8.08928	up	FALSE	RST9614 Athersys RAGE Library Homo sapiens cDNA, mRNA sequence [BG190542]	102477328		71870266	chr5	71870207	+	hs|5q13.2	BG190542	uncharacterized LOC102477328	LOC102477328	chr5:071870207-071870266		Hs.254516
A_33_P3404588	8.0738	3.01325	8.0738	up	FALSE	Homo sapiens FYVE, RhoGEF and PH domain containing 4 (FGD4), mRNA [NM_139241]	121512	GO:0030036|GO:0030035|GO:0031267|GO:0007264|GO:0008360|GO:0030032|GO:0030175|GO:0015629|GO:0046872|GO:0005829|GO:0005085|GO:0005737|GO:0005543|GO:0007010|GO:0046847|GO:0005089|GO:0051056|GO:0048011|GO:0005794|GO:0043065|GO:0003779|GO:0001726|GO:0097190|GO:0030027|GO:0043088	32764208	chr12	32764149	+	hs|12p11.21	NM_139241	FYVE, RhoGEF and PH domain containing 4	FGD4	chr12:32764149-32764208	NM_139241	Hs.117835
A_24_P183150	8.02133	3.00384	8.02133	up	FALSE	Homo sapiens chemokine (C-X-C motif) ligand 3 (CXCL3), mRNA [NM_002090]	2921	GO:0008009|GO:0006955|GO:0006954|GO:0030593|GO:0005576|GO:0005615	74902761	chr4	74902702	-	hs|4q13.3	NM_002090	chemokine (C-X-C motif) ligand 3	CXCL3	chr4:74902761-74902702	NM_002090	Hs.89690
A_33_P3370787	7.99581	2.99924	7.99581	up	FALSE	Homo sapiens EPH receptor B2 (EPHB2), transcript variant 2, mRNA [NM_004442]	2048	GO:0005515|GO:0031290|GO:0030424|GO:0071679|GO:0001655|GO:0048593|GO:0030425|GO:0005005|GO:0007413|GO:0007411|GO:0043025|GO:0060021|GO:0060996|GO:0060997|GO:0007612|GO:0051965|GO:0042472|GO:0048013|GO:0005102|GO:0018108|GO:0021952|GO:0001525|GO:0005524|GO:0007399|GO:0016310|GO:0022038|GO:0005887|GO:0050771|GO:0006468|GO:0004713|GO:0008046|GO:0021631|GO:0050878|GO:0048170	23240100	chr1	23240041	+	hs|1p36.12	NM_004442	EPH receptor B2	EPHB2	chr1:23240041-23240100	NM_004442	Hs.523329
A_24_P357847	7.98062	2.9965	7.98062	up	FALSE	immunoglobulin kappa variable 3-15 [Source:HGNC Symbol;Acc:5816] [ENST00000390252]			89384737	chr2	89384678	-	hs|2p11.2	BC030813			chr2:89384737-89384678		Hs.449609
A_33_P3383912	7.91658	2.98488	7.91658	up	FALSE	Homo sapiens major histocompatibility complex, class II, DR beta 3 (HLA-DRB3), mRNA [NM_022555]	3125	GO:0005515|GO:0002437|GO:0050852|GO:0005886|GO:0019221|GO:0031295|GO:0042088|GO:0005765|GO:0042130|GO:0019886|GO:0006955|GO:0002381|GO:0042605|GO:2001179|GO:0071556|GO:0032689|GO:0060333|GO:0030658|GO:0012507|GO:0051262|GO:0035774|GO:0042613|GO:0032588|GO:0030666|GO:0007165|GO:0016020|GO:0000139|GO:0005887|GO:0031902|GO:0032673|GO:0016045|GO:0030669|GO:0032395|GO:0009897|GO:0002455						NM_022555	major histocompatibility complex, class II, DR beta 3	HLA-DRB3		NM_022555	Hs.696211
A_19_P00318649	7.91299	2.98422	7.91299	up	FALSE				90641118	chr4	90641059	+	hs|4q22.1				chr4:90641059-90641118
A_24_P215240	7.89217	2.98042	7.89217	up	FALSE	Homo sapiens enkurin, TRPC channel interacting protein (ENKUR), transcript variant 1, mRNA [NM_145010]	219670	GO:0005929|GO:0005516|GO:0017124	25284625	chr10	25279530	-	hs|10p12.1	NM_145010	enkurin, TRPC channel interacting protein	ENKUR	chr10:25284625-25279530	NM_145010	Hs.534486
A_23_P34233	7.88545	2.97919	7.88545	up	FALSE	Homo sapiens quinolinate phosphoribosyltransferase (QPRT), mRNA [NM_014298]	23475	GO:0006766|GO:0004514|GO:0019674|GO:0006767|GO:0044281|GO:0009435|GO:0051259|GO:0042803|GO:0034213|GO:0005829	29708729	chr16	29708670	+	hs|16p11.2	NM_014298	quinolinate phosphoribosyltransferase	QPRT	chr16:29708670-29708729	NM_014298	Hs.513484
A_33_P3286349	7.88364	2.97886	7.88364	up	FALSE	Homo sapiens dynein, axonemal, assembly factor 3 (DNAAF3), transcript variant 4, mRNA [NM_001256716]	352909	GO:0044458|GO:0005737|GO:0070286	55670224	chr19	55670165	-	hs|19q13.42	NM_001256716	dynein, axonemal, assembly factor 3	DNAAF3	chr19:55670224-55670165	NM_001256716	Hs.351582
A_32_P407245	7.86445	2.97535	7.86445	up	FALSE	Homo sapiens DnaJ (Hsp40) homolog, subfamily C, member 22 (DNAJC22), mRNA [NM_024902]	79962	GO:0016021	49743339	chr12	49743280	+	hs|12q13.12	NM_024902	DnaJ (Hsp40) homolog, subfamily C, member 22	DNAJC22	chr12:49743280-49743339	NM_024902	Hs.659300
A_33_P3395688	7.77906	2.9596	7.77906	up	FALSE	Homo sapiens myocardial zonula adherens protein (MYZAP), transcript variant 1, mRNA [NM_001018100]	100820829	GO:0035556|GO:0005515|GO:0030018|GO:0030054|GO:0030864|GO:0031674|GO:0031234	57967246	chr15	57967187	+	hs|15q21.3	NM_001018100	myocardial zonula adherens protein	MYZAP	chr15:57967187-57967246	NM_001018100	Hs.437256
A_33_P3375790	7.7765	2.95912	7.7765	up	FALSE	Homo sapiens ret finger protein-like 4A-like 1 (RFPL4AL1), mRNA [NM_001277397]	729974	GO:0008270	56284455	chr19	56284396	+	hs|19q13.42	NM_001277397	ret finger protein-like 4A-like 1	RFPL4AL1	chr19:56284396-56284455	NM_001277397	Hs.631553
A_19_P00807743	7.77475	2.9588	7.77475	up	FALSE				90615237	chr4	90615178	+	hs|4q22.1	TCONS_l2_00020645			chr4:90615178-90615237
A_23_P161583	7.77087	2.95808	7.77087	up	FALSE	Homo sapiens N-acetylated alpha-linked acidic dipeptidase 2 (NAALAD2), mRNA [NM_005467]	10003	GO:0006508|GO:0004180|GO:0008236|GO:0016021|GO:0042135|GO:0008239|GO:0050129|GO:0016805|GO:0046872|GO:0008237	89924997	chr11	89924938	+	hs|11q14.3	NM_005467	N-acetylated alpha-linked acidic dipeptidase 2	NAALAD2	chr11:89924938-89924997	NM_005467	Hs.503560
A_23_P132856	7.73943	2.95223	7.73943	up	FALSE	Homo sapiens negative regulator of reactive oxygen species (NRROS), mRNA [NM_198565]	375387	GO:0005886|GO:0045087|GO:0016021	196388574	chr3	196388515	+	hs|3q29	NM_198565	negative regulator of reactive oxygen species	NRROS	chr3:196388515-196388574	NM_198565	Hs.702186
A_33_P3249976	7.73849	2.95205	7.73849	up	FALSE	Homo sapiens junctional adhesion molecule 2 (JAM2), transcript variant 1, mRNA [NM_021219]	58494	GO:0005515|GO:0016337|GO:0007162|GO:0046982|GO:0005886|GO:0007596|GO:0005887|GO:0005923|GO:0050900	27087217	chr21	27087158	+	hs|21q21.3	NM_021219	junctional adhesion molecule 2	JAM2	chr21:27087158-27087217	NM_021219	Hs.517227
A_33_P3266025	7.71767	2.94817	7.71767	up	FALSE	cytochrome c oxidase subunit Vb pseudogene 2 [Source:HGNC Symbol;Acc:2271] [ENST00000576956]			136355391	chr6	136355332	-	hs|6q23.3				chr6:136355391-136355332
A_33_P3251856	7.70289	2.9454	7.70289	up	FALSE				23025305	chr14	23025246	-	hs|14q11.2				chr14:23025305-23025246
A_24_P403561	7.66931	2.9391	7.66931	up	FALSE	Homo sapiens low density lipoprotein receptor-related protein 4 (LRP4), mRNA [NM_002334]	4038	GO:0005515|GO:0030971|GO:0005886|GO:0001822|GO:0005509|GO:0009954|GO:0009953|GO:0042803|GO:0030154|GO:0006897|GO:0030279|GO:0030198|GO:0043113|GO:0042475|GO:0051124|GO:0001932|GO:0016021|GO:0016055|GO:0090090|GO:0001942|GO:0042733	46878608	chr11	46878549	-	hs|11p11.2	NM_002334	low density lipoprotein receptor-related protein 4	LRP4	chr11:46878608-46878549	NM_002334	Hs.4930
A_19_P00317878	7.65842	2.93705	7.65842	up	FALSE	Homo sapiens long intergenic non-protein coding RNA 659 (LINC00659), transcript variant 1, long non-coding RNA [NR_046224]	100652730		61405767	chr20	61405708	-	hs|20q13.33	NR_046224	long intergenic non-protein coding RNA 659	LINC00659	chr20:61405767-61405708	NR_046224	Hs.254951
A_23_P161698	7.65495	2.93639	7.65495	up	FALSE	Homo sapiens matrix metallopeptidase 3 (stromelysin 1, progelatinase) (MMP3), mRNA [NM_002422]	4314	GO:0030334|GO:0005509|GO:0005578|GO:0005576|GO:0005615|GO:0043231|GO:0022617|GO:0071230|GO:0030198|GO:0030574|GO:0006508|GO:0008270|GO:0004222	102706753	chr11	102706694	-	hs|11q22.2	NM_002422	matrix metallopeptidase 3 (stromelysin 1, progelatinase)	MMP3	chr11:102706753-102706694	NM_002422	Hs.375129
A_33_P3234809	7.62083	2.92995	7.62083	up	FALSE	Homo sapiens paired box 8 (PAX8), transcript variant PAX8A, mRNA [NM_003466]	7849	GO:0005515|GO:0001658|GO:0003700|GO:0044212|GO:0001655|GO:0048793|GO:0005634|GO:0030878|GO:0009653|GO:0072305|GO:0072278|GO:0071371|GO:0045944|GO:0072307|GO:0004996|GO:2000612|GO:2000611|GO:0090190|GO:0042472|GO:0071599|GO:0001822|GO:0001823|GO:0005730|GO:1900215|GO:0039003|GO:1900218|GO:0042981|GO:0072207|GO:1900212|GO:0007417|GO:0003677|GO:0000979|GO:0072221|GO:0072108|GO:0006351|GO:0003337|GO:…	113973634	chr2	113973575	-	hs|2q13	NM_003466	paired box 8	PAX8	chr2:113973634-113973575	NM_003466	Hs.469728
A_23_P110791	7.61495	2.92884	7.61495	up	FALSE	Homo sapiens colony stimulating factor 1 receptor (CSF1R), mRNA [NM_005211]	1436	GO:0008284|GO:0071902|GO:0005886|GO:0008283|GO:0061098|GO:0008360|GO:0019221|GO:0045124|GO:2000147|GO:0031529|GO:0042803|GO:2000249|GO:0046777|GO:0006954|GO:0030225|GO:0030224|GO:0070374|GO:0060603|GO:0090197|GO:0030097|GO:0030335|GO:0036006|GO:0009986|GO:0048015|GO:0042517|GO:0046488|GO:0030316|GO:0007275|GO:0018108|GO:0005524|GO:0045217|GO:0043235|GO:0007165|GO:0019955|GO:0071345|GO:0005887|GO:…	149432920	chr5	149432861	-	hs|5q32	NM_005211	colony stimulating factor 1 receptor	CSF1R	chr5:149432920-149432861	NM_005211	Hs.586219
A_23_P16252	7.59262	2.9246	7.59262	up	FALSE	Homo sapiens kallikrein 1 (KLK1), mRNA [NM_002257]	3816	GO:0004252|GO:0006508|GO:0005634	51322506	chr19	51322447	-	hs|19q13.33	NM_002257	kallikrein 1	KLK1	chr19:51322506-51322447	NM_002257	Hs.123107
A_23_P108280	7.57139	2.92056	7.57139	up	FALSE	Homo sapiens cytochrome P450, family 4, subfamily F, polypeptide 12 (CYP4F12), mRNA [NM_023944]	66002	GO:0019369|GO:0000038|GO:0001676|GO:0006805|GO:0017144|GO:0044281|GO:0055078|GO:0043231|GO:0036101|GO:0016324|GO:0005737|GO:0042371|GO:0008392|GO:0070330|GO:0005506|GO:0019373|GO:0018685|GO:0050051|GO:0003091|GO:0003095|GO:0030195|GO:0005789|GO:0016021|GO:0047057|GO:0042360|GO:0055114|GO:0020037	15795654	chr19	15794543	+	hs|19p13.12	NM_023944	cytochrome P450, family 4, subfamily F, polypeptide 12	CYP4F12	chr19:15794543-15795654	NM_023944	Hs.131459
A_33_P3276833	7.56623	2.91957	7.56623	up	FALSE	Homo sapiens eyes shut homolog (Drosophila) (EYS), transcript variant 1, mRNA [NM_001142800]	346007	GO:0005509|GO:0005576|GO:0007601|GO:0050896	64430668	chr6	64430609	-	hs|6q12	NM_001142800	eyes shut homolog (Drosophila)	EYS	chr6:64430668-64430609	NM_001142800	Hs.25067
A_23_P84118	7.54322	2.91518	7.54322	up	FALSE	Homo sapiens cadherin 18, type 2 (CDH18), transcript variant 1, mRNA [NM_004934]	1016	GO:0005886|GO:0034329|GO:0005509|GO:0016021|GO:0007156|GO:0045216|GO:0034332	19473231	chr5	19473172	-	hs|5p14.3	NM_004934	cadherin 18, type 2	CDH18	chr5:19473231-19473172	NM_004934	Hs.317632
A_33_P3241984	7.51084	2.90897	7.51084	up	FALSE	Homo sapiens protein tyrosine phosphatase, non-receptor type 22 (lymphoid) (PTPN22), transcript variant 1, mRNA [NM_015967]	26191	GO:0005515|GO:0050852|GO:0050855|GO:0048471|GO:0017124|GO:0050868|GO:0005634|GO:0050860|GO:0032817|GO:0035335|GO:0005737|GO:0006470|GO:0030217|GO:0045088|GO:0009898|GO:0019900|GO:0004725|GO:0035644	114356520	chr1	114356461	-	hs|1p13.2	NM_015967	protein tyrosine phosphatase, non-receptor type 22 (lymphoid)	PTPN22	chr1:114356520-114356461	NM_015967	Hs.535276
A_33_P3285545	7.5004	2.90697	7.5004	up	FALSE	Homo sapiens claudin 4 (CLDN4), mRNA [NM_001305]	1364	GO:0007565|GO:0005886|GO:0016328|GO:0016327|GO:0042802|GO:0016324|GO:0009925|GO:0016338|GO:0005198|GO:0005887|GO:0032570|GO:0005923|GO:0004888	73246966	chr7	73246907	+	hs|7q11.23	NM_001305	claudin 4	CLDN4	chr7:73246907-73246966	NM_001305	Hs.647036
A_23_P82929	7.48001	2.90304	7.48001	up	FALSE	Homo sapiens nephroblastoma overexpressed (NOV), mRNA [NM_002514]	4856	GO:0031012|GO:0010468|GO:0030424|GO:0043025|GO:0005576|GO:0008083|GO:0001558|GO:0030425|GO:0043231|GO:0005520	120436494	chr8	120436435	+	hs|8q24.12	NM_002514	nephroblastoma overexpressed	NOV	chr8:120436435-120436494	NM_002514	Hs.235935
A_33_P3252695	7.46426	2.9	7.46426	up	FALSE	Homo sapiens cytokine-like 1 (CYTL1), mRNA [NM_018659]	54360	GO:0007165|GO:0051091|GO:0050650|GO:0048839|GO:0002062|GO:0045944|GO:0005102|GO:0005615	5018622	chr4	5018563	-	hs|4p16.2	NM_018659	cytokine-like 1	CYTL1	chr4:5018622-5018563	NM_018659	Hs.13872
A_23_P88691	7.38848	2.88528	7.38848	up	FALSE	Homo sapiens cholinergic receptor, nicotinic, alpha 5 (neuronal) (CHRNA5), mRNA [NM_000745]	1138	GO:0035095|GO:0007165|GO:0030054|GO:0005886|GO:0045211|GO:0015464|GO:0006810|GO:0007268|GO:0005892|GO:0004889|GO:0015276	78885515	chr15	78885456	+	hs|15q25.1	NM_000745	cholinergic receptor, nicotinic, alpha 5 (neuronal)	CHRNA5	chr15:78885456-78885515	NM_000745	Hs.1614
A_33_P3286273	7.38826	2.88523	7.38826	up	FALSE	Homo sapiens endogenous Bornavirus-like nucleoprotein 1 (EBLN1), mRNA [NM_001199938]	340900		22497875	chr10	22497816	-	hs|10p12.31	NM_001199938	endogenous Bornavirus-like nucleoprotein 1	EBLN1	chr10:22497875-22497816	NM_001199938	Hs.450519
A_33_P3370094	7.38784	2.88515	7.38784	up	FALSE	Homo sapiens membrane metallo-endopeptidase (MME), transcript variant 2b, mRNA [NM_007289]	4311	GO:0005515|GO:0030424|GO:0005886|GO:0002003|GO:0045202|GO:0030425|GO:0005737|GO:0006508|GO:0042277|GO:0044306|GO:0001822|GO:0071492|GO:0071493|GO:0046449|GO:0019233|GO:0050435|GO:0008021|GO:0005903|GO:0004175|GO:0005887|GO:0071345|GO:0008270|GO:0016021|GO:0090399|GO:0004222|GO:0044267|GO:0006518	154898275	chr3	154898216	+	hs|3q25.2	NM_007289	membrane metallo-endopeptidase	MME	chr3:154898216-154898275	NM_007289	Hs.307734
A_33_P3343442	7.37913	2.88345	7.37913	up	FALSE	Homo sapiens zinc finger protein 316 (ZNF316), mRNA [NM_001278559]	100131017	GO:0006355|GO:0005634|GO:0003677|GO:0046872|GO:0006351	6694242	chr7	6694183	+	hs|7p22.1	NM_001278559	zinc finger protein 316	ZNF316	chr7:6694183-6694242	NM_001278559
A_33_P3394404	7.3696	2.88159	7.3696	up	FALSE	Homo sapiens tetraspanin 32 (TSPAN32), mRNA [NM_139022]	10077	GO:0050688|GO:0008285|GO:0009986|GO:0030886|GO:0007267|GO:0070442|GO:0042832|GO:0005622|GO:0070527|GO:0003674|GO:0007229|GO:0007010|GO:0016021	2334944	chr11	2334885	+	hs|11p15.5	NM_139022	tetraspanin 32	TSPAN32	chr11:2334885-2334944	NM_139022	Hs.271954
A_33_P3636257	7.35276	2.87829	7.35276	up	FALSE	Homo sapiens MIR4500 host gene (non-protein coding) (MIR4500HG), long non-coding RNA [NR_033829]	642345		88096377	chr13	88096318	-	hs|13q31.2	NR_033829	MIR4500 host gene (non-protein coding)	MIR4500HG	chr13:88096377-88096318	NR_033829	Hs.508337
A_23_P101642	7.34867	2.87748	7.34867	up	FALSE	Homo sapiens protein tyrosine phosphatase, receptor type, H (PTPRH), transcript variant 1, mRNA [NM_002842]	5794	GO:0005739|GO:0005515|GO:0005737|GO:0006470|GO:0005887|GO:0005001|GO:0005730|GO:0006915|GO:0005634	55692827	chr19	55692768	-	hs|19q13.42	NM_002842	protein tyrosine phosphatase, receptor type, H	PTPRH	chr19:55692827-55692768	NM_002842	Hs.179770
A_33_P3265314	7.3371	2.87521	7.3371	up	FALSE	PREDICTED: Homo sapiens long intergenic non-protein coding RNA 452 (LINC00452), transcript variant X1, misc_RNA [XR_246655]	643365		114626485	chr13	114626426	+	hs|13q34	XR_246655	long intergenic non-protein coding RNA 452	LINC00452	chr13:114626426-114626485	XR_246655	Hs.740982
A_23_P334955	7.33129	2.87407	7.33129	up	FALSE	Homo sapiens family with sequence similarity 167, member A (FAM167A), mRNA [NM_053279]	83648		11279717	chr8	11279658	-	hs|8p23.1	NM_053279	family with sequence similarity 167, member A	FAM167A	chr8:11279717-11279658	NM_053279	Hs.124299
A_24_P79617	7.30688	2.86926	7.30688	up	FALSE	Homo sapiens KIAA0040 (KIAA0040), transcript variant 2, mRNA [NM_014656]	9674		175126681	chr1	175126622	-	hs|1q25.1	NM_014656	KIAA0040	KIAA0040	chr1:175126681-175126622	NM_014656	Hs.518138
A_23_P133293	7.30039	2.86797	7.30039	up	FALSE	Homo sapiens multiple C2 domains, transmembrane 1 (MCTP1), transcript variant L, mRNA [NM_024717]	79772	GO:0005544|GO:0019722|GO:0005509|GO:0016021	94042412	chr5	94042353	-	hs|5q15	NM_024717	multiple C2 domains, transmembrane 1	MCTP1	chr5:94042412-94042353	NM_024717	Hs.655087
A_24_P185945	7.2572	2.85941	7.2572	up	FALSE	Homo sapiens melanoma antigen family A, 4 (MAGEA4), transcript variant 2, mRNA [NM_002362]	4103	GO:0005515|GO:0008150|GO:0003674|GO:0005575	151092533	chrX	151092474	+	hs|Xq28	NM_002362	melanoma antigen family A, 4	MAGEA4	chrX:151092474-151092533	NM_002362	Hs.37107
A_33_P3422659	7.24365	2.85672	7.24365	up	FALSE	Homo sapiens ganglioside induced differentiation associated protein 1 (GDAP1), transcript variant 1, mRNA [NM_018972]	54332	GO:0000266|GO:0006626|GO:0032526|GO:0031307	75279333	chr8	75279274	+	hs|8q21.11	NM_018972	ganglioside induced differentiation associated protein 1	GDAP1	chr8:75279274-75279333	NM_018972	Hs.168950
A_19_P00329057	7.23255	2.8545	7.23255	up	FALSE				28318073	chr22	28318014	-	hs|22q12.1				chr22:028318073-028318014
A_33_P3411165	7.23205	2.8544	7.23205	up	FALSE	Homo sapiens melanoma antigen family A, 2B (MAGEA2B), mRNA [NM_153488]	266740	GO:0005515|GO:0042826|GO:0005634|GO:0000122|GO:0006351|GO:0072331|GO:0016605|GO:0070491|GO:0051443|GO:0033234|GO:0044257|GO:0031625|GO:0090398	151885648	chrX	151885589	+	hs|Xq28	NM_153488	melanoma antigen family A, 2B	MAGEA2B	chrX:151885589-151885648	NM_153488	Hs.534597
A_33_P3606685	7.20402	2.8488	7.20402	up	FALSE	Homo sapiens chromosome 12 open reading frame 80 (C12orf80), mRNA [NM_001242696]	283403		52599432	chr12	52599373	-	hs|12q13.13	NM_001242696	chromosome 12 open reading frame 80	C12orf80	chr12:52599432-52599373	NM_001242696	Hs.667179
A_19_P00315538	7.20341	2.84868	7.20341	up	FALSE	PREDICTED: Homo sapiens uncharacterized LOC101929470 (LOC101929470), misc_RNA [XR_247154]			29672633	chr8	29672574	-	hs|8p12	XR_247154			chr8:29672633-29672574	XR_247154	Hs.204721
A_33_P3347477	7.19544	2.84708	7.19544	up	FALSE	DA375949 BRTHA2 Homo sapiens cDNA clone BRTHA2007423 5', mRNA sequence [DA375949]			131747657	chr11	131747598	-	hs|11q25	DA375949			chr11:131747657-131747598		Hs.576925
A_19_P00322895	7.17239	2.84245	7.17239	up	FALSE	long intergenic non-protein coding RNA 973 [Source:HGNC Symbol;Acc:48868] [ENST00000473756]	100506377		98701744	chr3	98701685	+	hs|3q12.1	XR_171397	long intergenic non-protein coding RNA 973	LINC00973	chr3:98701685-98701744	XR_171397	Hs.307772
A_24_P289178	7.14952	2.83785	7.14952	up	FALSE	Homo sapiens chromosome 16 open reading frame 74 (C16orf74), mRNA [NM_206967]	404550		85741285	chr16	85741226	-	hs|16q24.1	NM_206967	chromosome 16 open reading frame 74	C16orf74	chr16:85741285-85741226	NM_206967	Hs.461655
A_19_P00810403	7.14731	2.8374	7.14731	up	FALSE	ALU7_HUMAN (P39194) Alu subfamily SQ sequence contamination warning entry, partial (11%) [THC2682619]			22610737	chr7	22610678	+	hs|7p15.3				chr7:022610678-022610737
A_33_P3385266	7.14413	2.83676	7.14413	up	FALSE	Homo sapiens ATP-binding cassette, sub-family C (CFTR/MRP), member 6 (ABCC6), transcript variant 2, mRNA [NM_001079528]	368	GO:0016323|GO:0005215|GO:0016324|GO:0005886|GO:0042493|GO:0006810|GO:0042626|GO:0016021|GO:0055085|GO:0016328|GO:0007601|GO:0005524	16315206	chr16	16315147	-	hs|16p13.11	NM_001079528	ATP-binding cassette, sub-family C (CFTR/MRP), member 6	ABCC6	chr16:16315206-16315147	NM_001079528	Hs.442182
A_19_P00801279	7.13129	2.83416	7.13129	up	FALSE	ALU7_HUMAN (P39194) Alu subfamily SQ sequence contamination warning entry, partial (12%) [THC2660532]			64808948	chrX	64808889	+	hs|Xq12	TCONS_00016990			chrX:64808889-64808948		Hs.735141
A_23_P162579	7.12245	2.83237	7.12245	up	FALSE	Homo sapiens heat shock 22kDa protein 8 (HSPB8), mRNA [NM_014365]	26353	GO:0005622|GO:0005515|GO:0008219|GO:0008150|GO:0005737|GO:0004672|GO:0006950|GO:0005634|GO:0042802	119624868	chr12	119617464	+	hs|12q24.23	NM_014365	heat shock 22kDa protein 8	HSPB8	chr12:119617464-119624868	NM_014365	Hs.400095
A_33_P3251369	7.08582	2.82493	7.08582	up	FALSE	Homo sapiens GRB2-associated binding protein 3 (GAB3), transcript variant 1, mRNA [NM_001081573]	139716	GO:0005543|GO:0030225	153904815	chrX	153904756	-	hs|Xq28	NM_001081573	GRB2-associated binding protein 3	GAB3	chrX:153904815-153904756	NM_001081573	Hs.496982
A_33_P3342375	7.01562	2.81057	7.01562	up	FALSE	Homo sapiens melanoma antigen family A, 6 (MAGEA6), transcript variant 2, mRNA [NM_175868]	4105	GO:0005515|GO:0008150|GO:0003674|GO:0005575	151870804	chrX	151870745	+	hs|Xq28	NM_175868	melanoma antigen family A, 6	MAGEA6	chrX:151870745-151870804	NM_175868	Hs.441113
A_23_P317756	7.00905	2.80922	7.00905	up	FALSE	Homo sapiens acyl-CoA synthetase medium-chain family member 3 (ACSM3), transcript variant 2, mRNA [NM_202000]	6296	GO:0042632|GO:0015645|GO:0003674|GO:0005759|GO:0008217|GO:0006633|GO:0005575|GO:0005524|GO:0047760|GO:0046872	20793097	chr16	20793038	+	hs|16p12.3	NM_202000	acyl-CoA synthetase medium-chain family member 3	ACSM3	chr16:20793038-20793097	NM_202000	Hs.706754
A_24_P246841	7.00387	2.80815	7.00387	up	FALSE	Homo sapiens solute carrier family 25, member 27 (SLC25A27), transcript variant 1, mRNA [NM_004277]	9481	GO:0008284|GO:0043066|GO:0048839|GO:0005743|GO:0045177|GO:0006091|GO:0035356|GO:0005739|GO:0051562|GO:0070997|GO:0006810|GO:0043025|GO:0016021	46626733	chr6	46623747	+	hs|6p12.3	NM_004277	solute carrier family 25, member 27	SLC25A27	chr6:46623747-46626733	NM_004277	Hs.40510
A_23_P329768	6.99583	2.8065	6.99583	up	FALSE	Homo sapiens growth regulation by estrogen in breast cancer 1 (GREB1), transcript variant a, mRNA [NM_014668]	9687	GO:0016021	11782739	chr2	11782680	+	hs|2p25.1	NM_014668	growth regulation by estrogen in breast cancer 1	GREB1	chr2:11782680-11782739	NM_014668	Hs.467733
A_23_P25706	6.99184	2.80567	6.99184	up	FALSE	Homo sapiens calmin (calponin-like, transmembrane) (CLMN), mRNA [NM_024734]	79789	GO:0005737|GO:0008285|GO:0003779|GO:0016021|GO:0031175	95660925	chr14	95660250	-	hs|14q32.13	NM_024734	calmin (calponin-like, transmembrane)	CLMN	chr14:95660925-95660250	NM_024734	Hs.301478
A_33_P3271594	6.96592	2.80031	6.96592	up	FALSE	Homo sapiens tripartite motif containing 54 (TRIM54), transcript variant 1, mRNA [NM_032546]	57159	GO:0008017|GO:0007165|GO:0030018|GO:0005875|GO:0005874|GO:0007026|GO:0008270|GO:0007275|GO:0004871|GO:0007017|GO:0030154	27530302	chr2	27530243	+	hs|2p23.3	NM_032546	tripartite motif containing 54	TRIM54	chr2:27530243-27530302	NM_032546	Hs.516036
A_33_P3283824	6.95113	2.79725	6.95113	up	FALSE	Homo sapiens solute carrier family 39 (zinc transporter), member 8 (SLC39A8), transcript variant 3, mRNA [NM_001135147]	64116	GO:0005886|GO:0046873|GO:0031090|GO:0006829|GO:0016021|GO:0055085	103172475	chr4	103172416	-	hs|4q24	NM_001135147	solute carrier family 39 (zinc transporter), member 8	SLC39A8	chr4:103172475-103172416	NM_001135147	Hs.288034
A_33_P3337609	6.93478	2.79385	6.93478	up	FALSE	GB			97726114	chr2	97726055	+	hs|2q11.2				chr2:097726055-097726114
A_23_P14673	6.90988	2.78866	6.90988	up	FALSE	Homo sapiens immunoglobulin superfamily, DCC subclass, member 4 (IGDCC4), mRNA [NM_020962]	57722	GO:0005886|GO:0016021	65674038	chr15	65673979	-	hs|15q22.31	NM_020962	immunoglobulin superfamily, DCC subclass, member 4	IGDCC4	chr15:65674038-65673979	NM_020962	Hs.458607
A_24_P212024	6.90397	2.78743	6.90397	up	FALSE	immunoglobulin kappa variable 1/OR2-108 (non-functional) [Source:HGNC Symbol;Acc:5767] [ENST00000453673]			114164361	chr2	114164302	+	hs|2q13	AY867113			chr2:114164302-114164361		Hs.720289
A_33_P3221498	6.8533	2.7768	6.8533	up	FALSE	Homo sapiens serine/threonine kinase 31 (STK31), transcript variant 4, mRNA [NM_001260504]	56164	GO:0004674|GO:0016788|GO:0003676|GO:0005524	23871915	chr7	23871856	+	hs|7p15.3	NM_001260504	serine/threonine kinase 31	STK31	chr7:23871856-23871915	NM_001260504	Hs.309767
A_33_P3226212	6.85036	2.77618	6.85036	up	FALSE	Homo sapiens junctional adhesion molecule 2 (JAM2), transcript variant 3, mRNA [NM_001270408]	58494	GO:0005515|GO:0016337|GO:0007162|GO:0046982|GO:0005886|GO:0007596|GO:0005887|GO:0005923|GO:0050900	27078397	chr21	27078338	+	hs|21q21.3	NM_001270408	junctional adhesion molecule 2	JAM2	chr21:27078338-27078397	NM_001270408	Hs.517227
A_23_P19510	6.84649	2.77536	6.84649	up	FALSE	Homo sapiens major histocompatibility complex, class II, DQ beta 2 (HLA-DQB2), mRNA [NM_001198858]	3120	GO:0050852|GO:0012507|GO:0005886|GO:0019221|GO:0031295|GO:0042613|GO:0005765|GO:0032588|GO:0030666|GO:0019886|GO:0006955|GO:0000139|GO:0071556|GO:0030669|GO:0032395|GO:0010008|GO:0060333|GO:0030658	32726794	chr6	32726735	-	hs|6p21.32	NM_001198858	major histocompatibility complex, class II, DQ beta 2	HLA-DQB2	chr6:32726794-32726735	NM_001198858	Hs.731563
A_23_P202206	6.8435	2.77473	6.8435	up	FALSE	Homo sapiens glutathione S-transferase omega 2 (GSTO2), transcript variant 1, mRNA [NM_183239]	119391	GO:0019852|GO:0050610|GO:0006805|GO:0006766|GO:0016491|GO:0006767|GO:0044281|GO:0045174|GO:0004364|GO:0071243|GO:0055114|GO:0005829	106057405	chr10	106057346	+	hs|10q25.1	NM_183239	glutathione S-transferase omega 2	GSTO2	chr10:106057346-106057405	NM_183239	Hs.203634
A_33_P3255509	6.83604	2.77316	6.83604	up	FALSE	Homo sapiens FCH domain only 1 (FCHO1), transcript variant 1, mRNA [NM_001161357]	23149	GO:0072583|GO:0005515|GO:0030131|GO:0005905|GO:0005886|GO:0035612|GO:0030136|GO:0006886|GO:0048268	17899354	chr19	17899295	+	hs|19p13.11	NM_001161357	FCH domain only 1	FCHO1	chr19:17899295-17899354	NM_001161357	Hs.96485
A_23_P207445	6.82712	2.77128	6.82712	up	FALSE	Homo sapiens mitogen-activated protein kinase kinase 6 (MAP2K6), mRNA [NM_002758]	5608	GO:0005515|GO:0034142|GO:0070423|GO:0060048|GO:0051403|GO:0035872|GO:0005829|GO:0042692|GO:0002756|GO:0000187|GO:0002755|GO:0007050|GO:0005856|GO:0034138|GO:0004708|GO:0006355|GO:0043065|GO:0038124|GO:0038123|GO:0019901|GO:0042493|GO:0034134|GO:0006915|GO:0002224|GO:0005524|GO:0006351|GO:0006975|GO:0007165|GO:0051149|GO:0004674|GO:0045087|GO:0035666|GO:0005654|GO:0034166|GO:0004713|GO:0034146|GO:…	67538021	chr17	67537962	+	hs|17q24.3	NM_002758	mitogen-activated protein kinase kinase 6	MAP2K6	chr17:67537962-67538021	NM_002758	Hs.463978
A_32_P83049	6.81974	2.76972	6.81974	up	FALSE	Homo sapiens EFR3 homolog B (S. cerevisiae) (EFR3B), mRNA [NM_014971]	22979		25382004	chr2	25381946	+	hs|2p23.3	NM_014971	EFR3 homolog B (S. cerevisiae)	EFR3B	chr2:25381946-25382004	NM_014971	Hs.4892
A_33_P3330264	6.81433	2.76857	6.81433	up	FALSE	Homo sapiens chemokine (C-X-C motif) ligand 1 (melanoma growth stimulating activity, alpha) (CXCL1), transcript variant 1, mRNA [NM_001511]	2919	GO:0008009|GO:0030036|GO:0008285|GO:0008283|GO:0005102|GO:0005576|GO:0043085|GO:0005615|GO:0007399|GO:0035556|GO:0007165|GO:0006955|GO:0006954|GO:0006935|GO:0007186|GO:0008047|GO:0008083	74735705	chr4	74735646	+	hs|4q13.3	NM_001511	chemokine (C-X-C motif) ligand 1 (melanoma growth stimulating activity, alpha)	CXCL1	chr4:74735646-74735705	NM_001511	Hs.789
A_24_P395814	6.79917	2.76536	6.79917	up	FALSE	Homo sapiens chorionic gonadotropin, beta polypeptide (CGB), mRNA [NM_000737]	1082	GO:0007165|GO:0016486|GO:0005179|GO:0007267|GO:0006915|GO:0005576|GO:0007292|GO:0044267	49526300	chr19	49526241	-	hs|19q13.33	NM_000737	chorionic gonadotropin, beta polypeptide	CGB	chr19:49526300-49526241	NM_000737	Hs.446683
A_23_P149926	6.7943	2.76433	6.7943	up	FALSE	Homo sapiens aldo-keto reductase family 1, member C4 (AKR1C4), mRNA [NM_001818]	1109	GO:0044598|GO:0044597|GO:0001758|GO:0007603|GO:0006699|GO:0008209|GO:0009055|GO:0044281|GO:0015125|GO:0001523|GO:0005829|GO:0047743|GO:0004033|GO:0005737|GO:0016655|GO:0071395|GO:0047023|GO:0015721|GO:0008206|GO:0008202	5247749	chr10	5246427	+	hs|10p15.1	NM_001818	aldo-keto reductase family 1, member C4	AKR1C4	chr10:5246427-5247749	NM_001818	Hs.567245
A_33_P3233378	6.79236	2.76391	6.79236	up	FALSE	PREDICTED: Homo sapiens uncharacterized LOC100271840 (LOC100271840), misc_RNA [XR_171112]			65919	chrUn_gl000212	65860	+		XR_171112			chrUn_gl000212:65860-65919	XR_171112	Hs.648234
A_19_P00331457	6.77213	2.75961	6.77213	up	FALSE				130825816	chrX	130825757	-	hs|Xq26.2				chrX:130825816-130825757
A_32_P167471	6.76918	2.75898	6.76918	up	FALSE	Homo sapiens calmin (calponin-like, transmembrane) (CLMN), mRNA [NM_024734]	79789	GO:0005737|GO:0008285|GO:0003779|GO:0016021|GO:0031175	95648676	chr14	95648617	-	hs|14q32.13	NM_024734	calmin (calponin-like, transmembrane)	CLMN	chr14:95648676-95648617	NM_024734	Hs.301478
A_33_P3400273	6.76011	2.75705	6.76011	up	FALSE	Homo sapiens selectin L (SELL), transcript variant 1, mRNA [NM_000655]	6402	GO:0005515|GO:0005886|GO:0050900|GO:0002020|GO:0005887|GO:0007596|GO:0043208|GO:0050776|GO:0030246|GO:0033198|GO:0007155|GO:0008201|GO:0050839|GO:0009897	169659870	chr1	169659811	-	hs|1q24.2	NM_000655	selectin L	SELL	chr1:169659870-169659811	NM_000655	Hs.728756
A_23_P356425	6.75581	2.75613	6.75581	up	FALSE	Homo sapiens axonemal dynein light chain domain containing 1 (AXDND1), transcript variant 1, mRNA [NM_144696]	126859		179523814	chr1	179523755	+	hs|1q25.2	NM_144696	axonemal dynein light chain domain containing 1	AXDND1	chr1:179523755-179523814	NM_144696	Hs.658505
A_23_P141035	6.70317	2.74484	6.70317	up	FALSE	Homo sapiens carbohydrate (N-acetylglucosamine 6-O) sulfotransferase 4 (CHST4), transcript variant 1, mRNA [NM_005769]	10164	GO:0005802|GO:0006790|GO:0005975|GO:0031228|GO:0006044|GO:0007267|GO:0006928|GO:0050901|GO:0006955|GO:0006954|GO:0008146|GO:0006477|GO:0001517|GO:0016021|GO:0007155	71572337	chr16	71572278	+	hs|16q22.2	NM_005769	carbohydrate (N-acetylglucosamine 6-O) sulfotransferase 4	CHST4	chr16:71572278-71572337	NM_005769	Hs.251383
A_33_P3382100	6.70001	2.74416	6.70001	up	FALSE	Homo sapiens immunoglobulin-like and fibronectin type III domain containing 1 (IGFN1), mRNA [NM_001164586]	91156	GO:0008150|GO:0030018|GO:0005634	201197669	chr1	201197610	+	hs|1q32.1	NM_001164586	immunoglobulin-like and fibronectin type III domain containing 1	IGFN1	chr1:201197610-201197669	NM_001164586	Hs.519024
A_33_P3323435	6.69595	2.74329	6.69595	up	FALSE	Homo sapiens mitogen-activated protein kinase kinase kinase 9 (MAP3K9), transcript variant 1, mRNA [NM_033141]	4293	GO:0005515|GO:0006355|GO:0006915|GO:0007256|GO:0005575|GO:0007257|GO:0005524|GO:0042803|GO:0006351|GO:0004706|GO:0046777|GO:0004674|GO:0006468|GO:0004713|GO:0004708	71195186	chr14	71195127	-	hs|14q24.2	NM_033141	mitogen-activated protein kinase kinase kinase 9	MAP3K9	chr14:71195186-71195127	NM_033141	Hs.593542
A_23_P126869	6.64704	2.73271	6.64704	up	FALSE	Homo sapiens peptidyl arginine deiminase, type III (PADI3), mRNA [NM_016233]	51702	GO:0018101|GO:0005737|GO:0005509|GO:0005730|GO:0005634|GO:0004668	17609988	chr1	17609929	+	hs|1p36.13	NM_016233	peptidyl arginine deiminase, type III	PADI3	chr1:17609929-17609988	NM_016233	Hs.149195
A_33_P3389558	6.63269	2.72959	6.63269	up	FALSE				50424886	chr16	50424827	-	hs|16q12.1				chr16:50424886-50424827
A_23_P211561	6.62006	2.72684	6.62006	up	FALSE	Homo sapiens meiosis inhibitor 1 (MEI1), mRNA [NM_152513]	150365	GO:0007286|GO:0007141	42195395	chr22	42195336	+	hs|22q13.2	NM_152513	meiosis inhibitor 1	MEI1	chr22:42195336-42195395	NM_152513	Hs.116419
A_33_P3331952	6.56595	2.715	6.56595	up	FALSE	Homo sapiens olfactory receptor, family 2, subfamily M, member 3 (OR2M3), mRNA [NM_001004689]	127062	GO:0004984|GO:0005886|GO:0004930|GO:0016021	248367064	chr1	248367005	+	hs|1q44	NM_001004689	olfactory receptor, family 2, subfamily M, member 3	OR2M3	chr1:248367005-248367064	NM_001004689	Hs.553581
A_23_P142075	6.56371	2.71451	6.56371	up	FALSE	Homo sapiens acid phosphatase 5, tartrate resistant (ACP5), transcript variant 4, mRNA [NM_001611]	54	GO:0050830|GO:0045453|GO:0003993|GO:0032691|GO:0032929|GO:0006767|GO:0032720|GO:0044281|GO:0005764|GO:0008198|GO:0005829|GO:0008199|GO:0006771|GO:0045019|GO:0006766|GO:0032695|GO:0060349|GO:0050728|GO:0032496|GO:0016021|GO:0034097	11685584	chr19	11685525	-	hs|19p13.2	NM_001611	acid phosphatase 5, tartrate resistant	ACP5	chr19:11685584-11685525	NM_001611	Hs.1211
A_19_P00806590	6.55504	2.7126	6.55504	up	FALSE	Q6IM56_DROME (Q6IM56) HDC07444, partial (10%) [THC2609943]			36701071	chr5	36701012	-	hs|5p13.2				chr5:036701071-036701012
A_23_P64913	6.53634	2.70848	6.53634	up	FALSE	Homo sapiens phosphodiesterase 6H, cGMP-specific, cone, gamma (PDE6H), mRNA [NM_006205]	5149	GO:0004857|GO:0000187|GO:0045745|GO:0030553|GO:0045742|GO:0047555|GO:0043086|GO:0007601|GO:0050896	15134537	chr12	15134478	+	hs|12p12.3	NM_006205	phosphodiesterase 6H, cGMP-specific, cone, gamma	PDE6H	chr12:15134478-15134537	NM_006205	Hs.54471
A_23_P342709	6.53298	2.70774	6.53298	up	FALSE	Homo sapiens F-box protein 15 (FBXO15), transcript variant 1, mRNA [NM_152676]	201456	GO:0019005	71740797	chr18	71740738	-	hs|18q22.3	NM_152676	F-box protein 15	FBXO15	chr18:71740797-71740738	NM_152676	Hs.664011
A_33_P3294372	6.52298	2.70553	6.52298	up	FALSE	Homo sapiens VPS9D1 antisense RNA 1 (VPS9D1-AS1), long non-coding RNA [NR_036480]	100128881		89784573	chr16	89784514	+	hs|16q24.3	NR_036480	VPS9D1 antisense RNA 1	VPS9D1-AS1	chr16:89784514-89784573	NR_036480	Hs.666282
A_23_P136870	6.5179	2.70441	6.5179	up	FALSE	Homo sapiens melanoma antigen family A, 6 (MAGEA6), transcript variant 2, mRNA [NM_175868]	4105	GO:0005515|GO:0008150|GO:0003674|GO:0005575	151870228	chrX	151870169	+	hs|Xq28	NM_175868	melanoma antigen family A, 6	MAGEA6	chrX:151870169-151870228	NM_175868	Hs.441113
A_33_P3312182	6.51274	2.70326	6.51274	up	FALSE	Homo sapiens proline and serine-rich protein 2 (PROSER2), mRNA [NM_153256]	254427		11912405	chr10	11912346	+	hs|10p14	NM_153256	proline and serine-rich protein 2	PROSER2	chr10:11912346-11912405	NM_153256	Hs.435775
A_33_P3268378	6.49872	2.70015	6.49872	up	FALSE	Homo sapiens family with sequence similarity 167, member A (FAM167A), mRNA [NM_053279]	83648		11281586	chr8	11281527	-	hs|8p23.1	NM_053279	family with sequence similarity 167, member A	FAM167A	chr8:11281586-11281527	NM_053279	Hs.124299
A_33_P3234138	6.44013	2.68709	6.44013	up	FALSE	Homo sapiens family with sequence similarity 172, member B, pseudogene (FAM172BP), non-coding RNA [NR_036433]	131909	GO:0016021	101242714	chr3	101242655	+	hs|3q12.3	NR_036433	family with sequence similarity 172, member B pseudogene	FAM172BP	chr3:101242655-101242714	NR_036433	Hs.518125
A_33_P3229953	6.43958	2.68697	6.43958	up	FALSE	Homo sapiens eukaryotic translation elongation factor 1 alpha 2 (EEF1A2), mRNA [NM_001958]	1917	GO:0043066|GO:0005853|GO:0010035|GO:0043025|GO:0003924|GO:0005634|GO:0005525|GO:0003746|GO:0008135	62119501	chr20	62119442	-	hs|20q13.33	NM_001958	eukaryotic translation elongation factor 1 alpha 2	EEF1A2	chr20:62119501-62119442	NM_001958	Hs.433839
A_33_P3219939	6.42609	2.68394	6.42609	up	FALSE	Homo sapiens cubilin (intrinsic factor-cobalamin receptor) (CUBN), mRNA [NM_001081]	8029	GO:0005215|GO:0015889|GO:0005886|GO:0005783|GO:0006767|GO:0030139|GO:0044281|GO:0031526|GO:0005765|GO:0042803|GO:0005829|GO:0042953|GO:0016324|GO:0001894|GO:0004872|GO:0008202|GO:0043202|GO:0008203|GO:0005794|GO:0009235|GO:0031419|GO:0042359|GO:0005509|GO:0031232|GO:0006898|GO:0005905|GO:0016020|GO:0006766|GO:0042157|GO:0010008	16866024	chr10	16865965	-	hs|10p13	NM_001081	cubilin (intrinsic factor-cobalamin receptor)	CUBN	chr10:16866024-16865965	NM_001081	Hs.166206
A_33_P3389704	6.42544	2.6838	6.42544	up	FALSE	Homo sapiens carboxylesterase 1 (CES1), transcript variant 3, mRNA [NM_001266]	1066	GO:0052689|GO:0008152|GO:0009636|GO:0005788|GO:0047374	55860139	chr16	55860080	-	hs|16q12.2	NM_001266	carboxylesterase 1	CES1	chr16:55860139-55860080	NM_001266	Hs.558865
A_23_P148255	6.39536	2.67703	6.39536	up	FALSE	Homo sapiens melanoma antigen family A, 2B (MAGEA2B), mRNA [NM_153488]	266740	GO:0005515|GO:0042826|GO:0005634|GO:0000122|GO:0006351|GO:0072331|GO:0016605|GO:0070491|GO:0051443|GO:0033234|GO:0044257|GO:0031625|GO:0090398	151886723	chrX	151886664	+	hs|Xq28	NM_153488	melanoma antigen family A, 2B	MAGEA2B	chrX:151886664-151886723	NM_153488	Hs.534597
A_23_P122563	6.3543	2.66773	6.3543	up	FALSE	Homo sapiens prefoldin subunit 6 (PFDN6), transcript variant 2, mRNA [NM_014260]	10471	GO:0006457|GO:0016272|GO:0051087|GO:0051084|GO:0051082|GO:0051131|GO:0044267	33258514	chr6	33258190	+	hs|6p21.32	NM_014260	prefoldin subunit 6	PFDN6	chr6:33258190-33258514	NM_014260	Hs.446374
A_24_P191781	6.34258	2.66507	6.34258	up	FALSE	Homo sapiens prostate androgen-regulated mucin-like protein 1 (PARM1), mRNA [NM_015393]	25849	GO:0005737|GO:0005794|GO:0005886|GO:0000139|GO:0005770|GO:0005634|GO:0016021|GO:0010008|GO:0005769|GO:0051973|GO:0043231	75974811	chr4	75974752	+	hs|4q13.3	NM_015393	prostate androgen-regulated mucin-like protein 1	PARM1	chr4:75974752-75974811	NM_015393	Hs.105460
A_33_P3253214	6.3311	2.66246	6.3311	up	FALSE	histone cluster 2, H2aa3 [Source:HGNC Symbol;Acc:4736] [ENST00000369161]			149823191	chr1	149823132	+	hs|1q21.2	L19779			chr1:149823132-149823191		Hs.530461
A_19_P00807472	6.32693	2.66151	6.32693	up	FALSE				53589388	chr4	53589329	+	hs|4q12				chr4:053589329-053589388
A_23_P6963	6.32664	2.66144	6.32664	up	FALSE	Homo sapiens ubiquitin-conjugating enzyme E2E 1 (UBE2E1), transcript variant 1, mRNA [NM_003341]	7324	GO:0000209|GO:0005515|GO:0006511|GO:0007094|GO:0004842|GO:0033523|GO:0016567|GO:0032020|GO:0019221|GO:0051437|GO:0000151|GO:0005634|GO:0051436|GO:0031145|GO:0005524|GO:0051439|GO:0005829|GO:0005654|GO:0070936|GO:0000278|GO:0010390|GO:0042296	23930693	chr3	23930634	+	hs|3p24.2	NM_003341	ubiquitin-conjugating enzyme E2E 1	UBE2E1	chr3:23930634-23930693	NM_003341	Hs.164853
A_23_P252928	6.32065	2.66007	6.32065	up	FALSE	Homo sapiens melanoma antigen family A, 12 (MAGEA12), transcript variant 3, mRNA [NM_005367]	4111	GO:0008150|GO:0003674|GO:0005575	151899971	chrX	151899912	-	hs|Xq28	NM_005367	melanoma antigen family A, 12	MAGEA12	chrX:151899971-151899912	NM_005367	Hs.169246
A_23_P141802	6.31992	2.65991	6.31992	up	FALSE	Homo sapiens serpin peptidase inhibitor, clade B (ovalbumin), member 7 (SERPINB7), transcript variant 2, mRNA [NM_001040147]	8710	GO:0030162|GO:0010951|GO:0005737|GO:0004867|GO:0005615	61471835	chr18	61471776	+	hs|18q21.33	NM_001040147	serpin peptidase inhibitor, clade B (ovalbumin), member 7	SERPINB7	chr18:61471776-61471835	NM_001040147	Hs.138202
A_33_P3347343	6.29373	2.65392	6.29373	up	FALSE	Homo sapiens coiled-coil domain containing 102B (CCDC102B), transcript variant 1, mRNA [NM_001093729]	79839		66564657	chr18	66564598	+	hs|18q22.1	NM_001093729	coiled-coil domain containing 102B	CCDC102B	chr18:66564598-66564657	NM_001093729	Hs.280781
A_23_P34597	6.27472	2.64955	6.27472	up	FALSE	Homo sapiens cytidine deaminase (CDA), mRNA [NM_001785]	978	GO:0030308|GO:0009972|GO:0045980|GO:0019858|GO:0055086|GO:0005576|GO:0044281|GO:0043097|GO:0008655|GO:0042803|GO:0005829|GO:0051289|GO:0001882|GO:0004126|GO:0008270|GO:0006206|GO:0007166	20945128	chr1	20945069	+	hs|1p36.12	NM_001785	cytidine deaminase	CDA	chr1:20945069-20945128	NM_001785	Hs.466910
A_24_P56330	6.26434	2.64716	6.26434	up	FALSE	Homo sapiens testis expressed 29 (TEX29), mRNA [NM_152324]	121793	GO:0016021	111995149	chr13	111992267	+	hs|13q34	NM_152324	testis expressed 29	TEX29	chr13:111992267-111995149	NM_152324	Hs.210677
A_33_P3214720	6.26088	2.64637	6.26088	up	FALSE	Homo sapiens zinc finger CCCH-type containing 12A (ZC3H12A), mRNA [NM_025079]	80149	GO:0005515|GO:0005886|GO:0032715|GO:0043031|GO:0005730|GO:0032720|GO:0006915|GO:0032088|GO:0005634|GO:0010884|GO:0001525|GO:0046872|GO:0030154|GO:0010628|GO:0005737|GO:0071222|GO:0004519|GO:0045019|GO:0010629|GO:0045600|GO:2000379|GO:0010508	37949767	chr1	37949708	+	hs|1p34.3	NM_025079	zinc finger CCCH-type containing 12A	ZC3H12A	chr1:37949708-37949767	NM_025079	Hs.656294
A_33_P3252588	6.24803	2.6434	6.24803	up	FALSE	Homo sapiens uncharacterized LOC100130093 (LOC100130093), transcript variant 1, long non-coding RNA [NR_024485]	100130093		227921732	chr1	227921673	+	hs|1q42.13	NR_024485	uncharacterized LOC100130093	LOC100130093	chr1:227921673-227921732	NR_024485	Hs.745334
A_19_P00320712	6.18025	2.62767	6.18025	up	FALSE				32902056	chr8	32901997	-	hs|8p12				chr8:032902056-032901997
A_33_P3350858	6.17621	2.62672	6.17621	up	FALSE	Homo sapiens transmembrane and coiled-coil domains 5B, pseudogene (TMCO5B), non-coding RNA [NR_046005]	100652857	GO:0016021	33534864	chr15	33534805	-	hs|15q13.3	NR_046005	transmembrane and coiled-coil domains 5B, pseudogene	TMCO5B	chr15:33534864-33534805	NR_046005	Hs.439998
A_23_P70095	6.16507	2.62412	6.16507	up	FALSE	Homo sapiens CD74 molecule, major histocompatibility complex, class II invariant chain (CD74), transcript variant 3, mRNA [NM_001025158]	972	GO:0005515|GO:0016064|GO:0043030|GO:0050731|GO:0005765|GO:0006886|GO:0042802|GO:0005622|GO:0001516|GO:0002906|GO:0070374|GO:0004896|GO:0009986|GO:0006952|GO:0019955|GO:0090023|GO:0051085|GO:0002830|GO:0035718|GO:0009897|GO:0050998|GO:0042289|GO:0005886|GO:0008283|GO:0030890|GO:0048146|GO:0000187|GO:0019886|GO:0001540|GO:0019883|GO:0001961|GO:0071556|GO:0045581|GO:0045582|GO:0030658|GO:0043202|GO:…	149792281	chr5	149792222	-	hs|5q32	NM_001025158	CD74 molecule, major histocompatibility complex, class II invariant chain	CD74	chr5:149792281-149792222	NM_001025158	Hs.436568
A_23_P74330	6.15996	2.62292	6.15996	up	FALSE	Homo sapiens long intergenic non-protein coding RNA 626 (LINC00626), long non-coding RNA [NR_024160]	79100		168761978	chr1	168761919	+	hs|1q24.2	NR_024160	long intergenic non-protein coding RNA 626	LINC00626	chr1:168761919-168761978	NR_024160	Hs.250624
A_33_P3318117	6.13874	2.61794	6.13874	up	FALSE	Homo sapiens cytochrome P450, family 3, subfamily A, polypeptide 7 (CYP3A7), mRNA [NM_000765]	1551	GO:0004497|GO:0006805|GO:0070330|GO:0019825|GO:0005506|GO:0005789|GO:0044281|GO:0020037	99303198	chr7	99303139	-	hs|7q22.1	NM_000765	cytochrome P450, family 3, subfamily A, polypeptide 7	CYP3A7	chr7:99303198-99303139	NM_000765	Hs.111944
A_32_P310335	6.13837	2.61786	6.13837	up	FALSE	Homo sapiens junctional adhesion molecule 2 (JAM2), transcript variant 1, mRNA [NM_021219]	58494	GO:0005515|GO:0016337|GO:0007162|GO:0046982|GO:0005886|GO:0007596|GO:0005887|GO:0005923|GO:0050900	27089813	chr21	27089754	+	hs|21q21.3	NM_021219	junctional adhesion molecule 2	JAM2	chr21:27089754-27089813	NM_021219	Hs.517227
A_33_P3241511	6.13034	2.61597	6.13034	up	FALSE	Homo sapiens serpin peptidase inhibitor, clade D (heparin cofactor), member 1 (SERPIND1), mRNA [NM_000185]	3053	GO:0030162|GO:0010951|GO:0006935|GO:0004866|GO:0007596|GO:0004867|GO:0005576|GO:0008201|GO:0005615	21141512	chr22	21141453	+	hs|22q11.21	NM_000185	serpin peptidase inhibitor, clade D (heparin cofactor), member 1	SERPIND1	chr22:21141453-21141512	NM_000185	Hs.474270
A_33_P3355252	6.12847	2.61553	6.12847	up	FALSE	Uncharacterized protein [Source:UniProtKB/TrEMBL;Acc:Q5VXX5] [ENST00000379526]			4053231	chr20	4053172	-	hs|20p13				chr20:4053231-4053172
A_23_P15450	6.12401	2.61448	6.12401	up	FALSE	Homo sapiens transmembrane protein 100 (TMEM100), transcript variant 2, mRNA [NM_018286]	55273	GO:0071773|GO:0048471|GO:2001214|GO:0005886|GO:0005783|GO:0060842|GO:0001525|GO:0005575|GO:0030509|GO:0001701|GO:0003674|GO:0008150|GO:0007219|GO:0043491|GO:0043204|GO:0016021|GO:0045603|GO:0001570	53797818	chr17	53797759	-	hs|17q22	NM_018286	transmembrane protein 100	TMEM100	chr17:53797818-53797759	NM_018286	Hs.173233
A_23_P140928	6.11494	2.61234	6.11494	up	FALSE	Homo sapiens transmembrane channel-like 7 (TMC7), transcript variant 1, mRNA [NM_024847]	79905	GO:0016021|GO:0006811	19074069	chr16	19074010	+	hs|16p12.3	NM_024847	transmembrane channel-like 7	TMC7	chr16:19074010-19074069	NM_024847	Hs.187377
A_23_P50146	6.11253	2.61177	6.11253	up	FALSE	Homo sapiens sialic acid binding Ig-like lectin 15 (SIGLEC15), mRNA [NM_213602]	284266	GO:0043234|GO:0005886|GO:0045087|GO:0032956|GO:2001204|GO:0071402|GO:0045124|GO:0016021	43422519	chr18	43422461	+	hs|18q12.3	NM_213602	sialic acid binding Ig-like lectin 15	SIGLEC15	chr18:43422461-43422519	NM_213602	Hs.287692
A_23_P202269	6.0685	2.60134	6.0685	up	FALSE	Homo sapiens ankyrin 3, node of Ranvier (ankyrin G) (ANK3), transcript variant 1, mRNA [NM_020987]	288	GO:0008092|GO:0007009|GO:0005515|GO:0072660|GO:2000651|GO:0005886|GO:0043001|GO:0072661|GO:0043266|GO:0007409|GO:0005764|GO:0019228|GO:0045184|GO:0043194|GO:0016323|GO:0009925|GO:0014704|GO:0007411|GO:0010765|GO:0045211|GO:0030674|GO:0045296|GO:0009986|GO:0000281|GO:0071709|GO:0030315|GO:0030507|GO:0033270|GO:0014731|GO:0072659|GO:0016328|GO:0044325|GO:0045838|GO:0042383|GO:0010628|GO:0007165|GO:…	61788365	chr10	61788306	-	hs|10q21.2	NM_020987	ankyrin 3, node of Ranvier (ankyrin G)	ANK3	chr10:61788365-61788306	NM_020987	Hs.499725
A_33_P3514487	6.0669	2.60096	6.0669	up	FALSE	Homo sapiens V-set and transmembrane domain containing 1 (VSTM1), mRNA [NM_198481]	284415	GO:0016021|GO:0005615|GO:0005125	54544173	chr19	54544114	-	hs|19q13.42	NM_198481	V-set and transmembrane domain containing 1	VSTM1	chr19:54544173-54544114	NM_198481	Hs.444431
A_23_P84860	6.06529	2.60058	6.06529	up	FALSE	Homo sapiens family with sequence similarity 107, member A (FAM107A), transcript variant 1, mRNA [NM_007177]	11170	GO:0003674|GO:0005634|GO:0001558	58550152	chr3	58550093	-	hs|3p14.3	NM_007177	family with sequence similarity 107, member A	FAM107A	chr3:58550152-58550093	NM_007177	Hs.506357
A_33_P3228868	6.05785	2.59881	6.05785	up	FALSE				97536757	chr7	97536698	+	hs|7q21.3				chr7:097536698-097536757
A_23_P149545	6.05127	2.59724	6.05127	up	FALSE	Homo sapiens histone cluster 2, H2be (HIST2H2BE), mRNA [NM_003528]	8349	GO:0046982|GO:0006334|GO:0005634|GO:0000786|GO:0003677|GO:0042742	149857123	chr1	149857064	-	hs|1q21.2	NM_003528	histone cluster 2, H2be	HIST2H2BE	chr1:149857123-149857064	NM_003528	Hs.2178
A_33_P3580508	6.02808	2.5917	6.02808	up	FALSE	long intergenic non-protein coding RNA 517 [Source:HGNC Symbol;Acc:19831] [ENST00000554257]			38365338	chr14	38365279	-	hs|14q21.1	AK125955			chr14:38365338-38365279		Hs.660501
A_23_P344421	6.01017	2.58741	6.01017	up	FALSE	Homo sapiens roundabout, axon guidance receptor, homolog 4 (Drosophila) (ROBO4), mRNA [NM_019055]	54538	GO:0030334|GO:0030336|GO:0004872|GO:0016021|GO:0001525|GO:0030154|GO:0009897	124754315	chr11	124754256	-	hs|11q24.2	NM_019055	roundabout, axon guidance receptor, homolog 4 (Drosophila)	ROBO4	chr11:124754315-124754256	NM_019055	Hs.524121
A_23_P218597	5.98678	2.58178	5.98678	up	FALSE	Homo sapiens neuronal PAS domain protein 2 (NPAS2), mRNA [NM_002518]	4862	GO:0005667|GO:0045475|GO:0003700|GO:0051879|GO:0005634|GO:0044281|GO:0007417|GO:0003677|GO:0006351|GO:0005829|GO:0042745|GO:0045944|GO:0046983|GO:0004871|GO:0044255	101612258	chr2	101612199	+	hs|2q11.2	NM_002518	neuronal PAS domain protein 2	NPAS2	chr2:101612199-101612258	NM_002518	Hs.156832
A_19_P00329731	5.97896	2.5799	5.97896	up	FALSE				33854329	chr1	33854270	-	hs|1p35.1				chr1:033854329-033854270
A_33_P3338740	5.97023	2.57779	5.97023	up	FALSE	Homo sapiens desert hedgehog (DHH), mRNA [NM_021044]	50846	GO:0005515|GO:0005886|GO:0005509|GO:0007267|GO:0007286|GO:0050810|GO:0022402|GO:0005615|GO:0005113|GO:0030238|GO:0006508|GO:0033327|GO:0008233|GO:0008270	49483267	chr12	49483208	-	hs|12q13.12	NM_021044	desert hedgehog	DHH	chr12:49483267-49483208	NM_021044	Hs.524382
A_23_P95930	5.94988	2.57286	5.94988	up	FALSE	Homo sapiens high mobility group AT-hook 2 (HMGA2), transcript variant 1, mRNA [NM_003483]	8091	GO:0005515|GO:0003906|GO:0000988|GO:0030261|GO:0004677|GO:0006325|GO:0046332|GO:0035985|GO:0007283|GO:0010564|GO:0035986|GO:0035987|GO:0035988|GO:0032993|GO:0002062|GO:0045444|GO:0000975|GO:0008301|GO:0031492|GO:0007275|GO:0001047|GO:0000122|GO:0043922|GO:0043392|GO:0003131|GO:0006284|GO:0045893|GO:0045892|GO:0051301|GO:0008134|GO:0060123|GO:0007095|GO:0021846|GO:0031507|GO:0030325|GO:0035497|GO:…	66359848	chr12	66359789	+	hs|12q14.3	NM_003483	high mobility group AT-hook 2	HMGA2	chr12:66359789-66359848	NM_003483	Hs.505924
A_23_P92042	5.92156	2.56598	5.92156	up	FALSE	Homo sapiens inositol 1,4,5-trisphosphate receptor, type 1 (ITPR1), transcript variant 2, mRNA [NM_002222]	3708	GO:0005515|GO:0031088|GO:0005783|GO:0005637|GO:0044281|GO:0007202|GO:0009791|GO:0007173|GO:0050882|GO:0006816|GO:0031094|GO:0005955|GO:0031095|GO:0001666|GO:0048011|GO:0051209|GO:0005220|GO:0048016|GO:0032469|GO:0005730|GO:0015085|GO:0014069|GO:0030168|GO:0007165|GO:0006112|GO:0016529|GO:0050796|GO:0070059|GO:0007596|GO:0008543|GO:0045087|GO:0005789|GO:0016021|GO:0035091|GO:0038096|GO:0038095|GO:…	4888741	chr3	4888682	+	hs|3p26.1	NM_002222	inositol 1,4,5-trisphosphate receptor, type 1	ITPR1	chr3:4888682-4888741	NM_002222	Hs.567295
A_23_P370682	5.90791	2.56265	5.90791	up	FALSE	Homo sapiens basic leucine zipper transcription factor, ATF-like 2 (BATF2), mRNA [NM_138456]	116071	GO:0043565|GO:0005515|GO:0003700|GO:0042832|GO:0005634|GO:0043011|GO:0006351	64755631	chr11	64755572	-	hs|11q13.1	NM_138456	basic leucine zipper transcription factor, ATF-like 2	BATF2	chr11:64755631-64755572	NM_138456	Hs.124840
A_33_P3887888	5.8827	2.55648	5.8827	up	FALSE	Homo sapiens uncharacterized LOC441307 (FLJ44511), long non-coding RNA [NR_033963]	441307		563840	chr7	563781	+	hs|7p22.3	NR_033963	uncharacterized LOC441307	FLJ44511	chr7:563781-563840	NR_033963	Hs.521334
A_33_P3814721	5.86057	2.55104	5.86057	up	FALSE	Homo sapiens inscuteable homolog (Drosophila) (INSC), transcript variant 1, mRNA [NM_001031853]	387755	GO:0005737|GO:0060487|GO:0000132|GO:0045177|GO:0007399	15267622	chr11	15267563	+	hs|11p15.2	NM_001031853	inscuteable homolog (Drosophila)	INSC	chr11:15267563-15267622	NM_001031853	Hs.591997
A_23_P326931	5.84839	2.54804	5.84839	up	FALSE	Homo sapiens tetratricopeptide repeat domain 18 (TTC18), mRNA [NM_145170]	118491		75013648	chr10	75013589	-	hs|10q22.2	NM_145170	tetratricopeptide repeat domain 18	TTC18	chr10:75013648-75013589	NM_145170	Hs.591367
A_24_P330263	5.84452	2.54709	5.84452	up	FALSE	Homo sapiens endothelin receptor type B (EDNRB), transcript variant 2, mRNA [NM_003991]	1910	GO:0005515|GO:0014070|GO:0008284|GO:0005886|GO:0060406|GO:0001755|GO:0007200|GO:0019934|GO:0007194|GO:0031702|GO:0007204|GO:0006885|GO:0042045|GO:0042311|GO:0042310|GO:0050678|GO:0043066|GO:0031965|GO:0014826|GO:0007568|GO:0014043|GO:0030318|GO:0000122|GO:0032269|GO:0019233|GO:0048484|GO:0007399|GO:0071222|GO:0005887|GO:0004962|GO:0035815|GO:0007422|GO:0001934|GO:0008217|GO:0007497|GO:0048265|GO:…	78470627	chr13	78470568	-	hs|13q22.3	NM_003991	endothelin receptor type B	EDNRB	chr13:78470627-78470568	NM_003991	Hs.82002
A_24_P235756	5.84148	2.54633	5.84148	up	FALSE	Homo sapiens olfactory receptor, family 51, subfamily E, member 2 (OR51E2), mRNA [NM_030774]	81285	GO:0050911|GO:0007608|GO:0004984|GO:0005886|GO:0004930|GO:0016021	4701498	chr11	4701439	-	hs|11p15.4	NM_030774	olfactory receptor, family 51, subfamily E, member 2	OR51E2	chr11:4701498-4701439	NM_030774	Hs.501758
A_23_P367420	5.83484	2.54469	5.83484	up	FALSE	Homo sapiens ADAM metallopeptidase domain 21 (ADAM21), mRNA [NM_003813]	8747	GO:0007338|GO:0005886|GO:0006508|GO:0008270|GO:0016021|GO:0007339|GO:0004222|GO:0008237|GO:0032504	70926322	chr14	70926263	+	hs|14q24.2	NM_003813	ADAM metallopeptidase domain 21	ADAM21	chr14:70926263-70926322	NM_003813	Hs.178748
A_33_P3276703	5.82027	2.54109	5.82027	up	FALSE	Homo sapiens VGF nerve growth factor inducible (VGF), mRNA [NM_003378]	7425	GO:0030133|GO:0032868|GO:0009409|GO:0042593|GO:0006091|GO:0031410|GO:0051591|GO:0002021|GO:0005615|GO:0003674|GO:0019953|GO:0001541|GO:0005184|GO:0008083|GO:0030073|GO:0042742	100805858	chr7	100805799	-	hs|7q22.1	NM_003378	VGF nerve growth factor inducible	VGF	chr7:100805858-100805799	NM_003378	Hs.587325
A_23_P128174	5.81593	2.54001	5.81593	up	FALSE	Homo sapiens RAB3A interacting protein (RAB3IP), transcript variant alpha 2, mRNA [NM_175623]	117177	GO:0005515|GO:0042384|GO:0017112|GO:0005813|GO:0033365|GO:0005634|GO:0006893|GO:0005932|GO:0015031|GO:0005856|GO:0030027|GO:0005829	70209363	chr12	70209304	+	hs|12q15	NM_175623	RAB3A interacting protein	RAB3IP	chr12:70209304-70209363	NM_175623	Hs.258209
A_23_P28466	5.79921	2.53586	5.79921	up	FALSE	Homo sapiens dynein assembly factor with WDR repeat domains 1 (DAW1), mRNA [NM_178821]	164781	GO:0005929	228788687	chr2	228786256	+	hs|2q36.3	NM_178821	dynein assembly factor with WDR repeat domains 1	DAW1	chr2:228786256-228788687	NM_178821	Hs.424594
A_23_P58390	5.77791	2.53055	5.77791	up	FALSE	Homo sapiens chromosome 4 open reading frame 32 (C4orf32), mRNA [NM_152400]	132720	GO:0016021	113110028	chr4	113109969	+	hs|4q25	NM_152400	chromosome 4 open reading frame 32	C4orf32	chr4:113109969-113110028	NM_152400	Hs.23439
A_33_P3404032	5.77092	2.5288	5.77092	up	FALSE	Homo sapiens histone cluster 3, H2a (HIST3H2A), mRNA [NM_033445]	92815	GO:0046982|GO:0006334|GO:0005634|GO:0000786|GO:0003677	228645542	chr1	228645483	-	hs|1q42.13	NM_033445	histone cluster 3, H2a	HIST3H2A	chr1:228645542-228645483	NM_033445	Hs.26331
A_33_P3424347	5.75693	2.5253	5.75693	up	FALSE				55370517	chr14	55370458	+	hs|14q22.2				chr14:055370458-055370517
A_23_P17065	5.73603	2.52005	5.73603	up	FALSE	Homo sapiens chemokine (C-C motif) ligand 20 (CCL20), transcript variant 1, mRNA [NM_004591]	6364	GO:0005515|GO:0008009|GO:0007165|GO:0006955|GO:0006954|GO:0006935|GO:0007267|GO:0042466|GO:0005576|GO:0005615|GO:0042742	228681836	chr2	228681100	+	hs|2q36.3	NM_004591	chemokine (C-C motif) ligand 20	CCL20	chr2:228681100-228681836	NM_004591	Hs.75498
A_23_P218111	5.7293	2.51836	5.7293	up	FALSE	Homo sapiens serpin peptidase inhibitor, clade A (alpha-1 antiproteinase, antitrypsin), member 1 (SERPINA1), transcript variant 2, mRNA [NM_001002236]	5265	GO:0005515|GO:0033986|GO:0001666|GO:0010288|GO:0004867|GO:0005783|GO:0005578|GO:0030168|GO:0005576|GO:0006953|GO:0002020|GO:0005615|GO:0042802|GO:0030162|GO:0010951|GO:0007596|GO:0034014|GO:0002576|GO:0032496|GO:0031093|GO:0034097|GO:0032355|GO:0046687	94844850	chr14	94844791	-	hs|14q32.13	NM_001002236	serpin peptidase inhibitor, clade A (alpha-1 antiproteinase, antitrypsin), member 1	SERPINA1	chr14:94844850-94844791	NM_001002236	Hs.525557
A_33_P3241299	5.72256	2.51666	5.72256	up	FALSE	Homo sapiens VPS9D1 antisense RNA 1 (VPS9D1-AS1), long non-coding RNA [NR_036480]	100128881		89779188	chr16	89779129	+	hs|16q24.3	NR_036480	VPS9D1 antisense RNA 1	VPS9D1-AS1	chr16:89779129-89779188	NR_036480	Hs.666282
A_23_P206733	5.7146	2.51465	5.7146	up	FALSE	Homo sapiens carboxylesterase 1 (CES1), transcript variant 3, mRNA [NM_001266]	1066	GO:0052689|GO:0008152|GO:0009636|GO:0005788|GO:0047374	55846905	chr16	55846846	-	hs|16q12.2	NM_001266	carboxylesterase 1	CES1	chr16:55846905-55846846	NM_001266	Hs.558865
A_33_P3287907	5.70084	2.51117	5.70084	up	FALSE	Homo sapiens ZBED3 antisense RNA 1 (ZBED3-AS1), long non-coding RNA [NR_024398]	728723		76444143	chr5	76444084	+	hs|5q13.3	NR_024398	ZBED3 antisense RNA 1	ZBED3-AS1	chr5:76444084-76444143	NR_024398	Hs.161338
A_33_P3282162	5.69571	2.50988	5.69571	up	FALSE	Homo sapiens placenta-specific 4 (PLAC4), mRNA [NM_182832]	191585		42547288	chr21	42547229	-	hs|21q22.2	NM_182832	placenta-specific 4	PLAC4	chr21:42547288-42547229	NM_182832	Hs.472492
A_32_P177955	5.66788	2.50281	5.66788	up	FALSE	Homo sapiens uncharacterized LOC441461 (LOC441461), long non-coding RNA [NR_038853]	441461		102648745	chr9	102648686	-	hs|9q31.1	NR_038853	uncharacterized LOC441461	LOC441461	chr9:102648745-102648686	NR_038853	Hs.163155
A_33_P3325704	5.65319	2.49906	5.65319	up	FALSE	Homo sapiens small proline-rich protein 2E (SPRR2E), mRNA [NM_001024209]	6704	GO:0005515|GO:0005737|GO:0008544|GO:0030216|GO:0005198|GO:0031424|GO:0001533	153065731	chr1	153065672	-	hs|1q21.3	NM_001024209	small proline-rich protein 2E	SPRR2E	chr1:153065731-153065672	NM_001024209	Hs.568518
A_24_P362595	5.65092	2.49849	5.65092	up	FALSE	Homo sapiens paired box 3 (PAX3), transcript variant PAX3B, mRNA [NM_013942]	5077	GO:0005515|GO:0060594|GO:0008284|GO:0003700|GO:0006366|GO:0008283|GO:0003705|GO:0007605|GO:0001755|GO:0001843|GO:0006915|GO:0005634|GO:0048663|GO:0000122|GO:0021527|GO:0043565|GO:0007507|GO:0007517|GO:0045944|GO:0003682|GO:0071837|GO:0009887|GO:0045893|GO:0048066	223159020	chr2	223158961	-	hs|2q36.1	NM_013942	paired box 3	PAX3	chr2:223159020-223158961	NM_013942	Hs.42146
A_33_P3395675	5.64786	2.4977	5.64786	up	FALSE	immunoglobulin lambda constant 2 (Kern-Oz- marker) [Source:HGNC Symbol;Acc:5856] [ENST00000390323]			23243395	chr22	23243336	+	hs|22q11.22	AB776856			chr22:23243336-23243395		Hs.744215
A_33_P3400763	5.63842	2.49529	5.63842	up	FALSE	Homo sapiens perilipin 4 (PLIN4), mRNA [NM_001080400]	729359	GO:0005811|GO:0005886	4502266	chr19	4502207	-	hs|19p13.3	NM_001080400	perilipin 4	PLIN4	chr19:4502266-4502207	NM_001080400	Hs.591387
A_23_P71037	5.63779	2.49513	5.63779	up	FALSE	Homo sapiens interleukin 6 (interferon, beta 2) (IL6), mRNA [NM_000600]	3569	GO:0032755|GO:0033160|GO:0009408|GO:0045599|GO:0008360|GO:0009409|GO:0019221|GO:0005615|GO:0031175|GO:0045079|GO:0032496|GO:0031667|GO:0032868|GO:0045740|GO:0007568|GO:0030168|GO:0042832|GO:0005896|GO:0006953|GO:0032722|GO:0005125|GO:0042110|GO:0032966|GO:0016049|GO:0045454|GO:0045893|GO:0008083|GO:0009897|GO:0001781|GO:0005138|GO:0008284|GO:0008285|GO:0045188|GO:0045429|GO:0033138|GO:0006954|GO:…	22771266	chr7	22771207	+	hs|7p15.3	NM_000600	interleukin 6 (interferon, beta 2)	IL6	chr7:22771207-22771266	NM_000600	Hs.654458
A_23_P309381	5.53207	2.46782	5.53207	up	FALSE	Homo sapiens histone cluster 2, H2aa4 (HIST2H2AA4), mRNA [NM_001040874]	723790	GO:0046982|GO:0006334|GO:0005634|GO:0000786|GO:0003677	149822687	chr1	149822628	+	hs|1q21.2	NM_001040874	histone cluster 2, H2aa4	HIST2H2AA4	chr1:149822628-149822687	NM_001040874	Hs.745563
A_32_P87013	5.52529	2.46605	5.52529	up	FALSE	Homo sapiens interleukin 8 (IL8), mRNA [NM_000584]	3576	GO:0005515|GO:0034976|GO:0005153|GO:0008285|GO:0019722|GO:0002237|GO:0006928|GO:0005615|GO:0030155|GO:0030968|GO:0045091|GO:0031623|GO:0035556|GO:0006955|GO:0006954|GO:0071356|GO:0007050|GO:0008009|GO:0045744|GO:0030593|GO:0005576|GO:0048566|GO:0001525|GO:0044344|GO:0050930|GO:0007165|GO:0071222|GO:0007186|GO:0071347|GO:0090023|GO:0042119|GO:0006987|GO:0044267	74609324	chr4	74609265	+	hs|4q13.3	NM_000584	interleukin 8	IL8	chr4:74609265-74609324	NM_000584	Hs.624
A_23_P118254	5.52521	2.46603	5.52521	up	FALSE	Homo sapiens forkhead box F1 (FOXF1), mRNA [NM_001451]	2294	GO:0007389|GO:0044212|GO:0001756|GO:0003705|GO:0007224|GO:0007507|GO:0016337|GO:0003690|GO:0030198|GO:0060438|GO:0043305|GO:0030335|GO:0048286|GO:0051150|GO:0008301|GO:0000122|GO:0001701|GO:0045198|GO:0060441|GO:0072189|GO:0071345|GO:0072001|GO:0045893|GO:0060446|GO:0008134|GO:0051145|GO:0060426|GO:0007368|GO:0030324|GO:0030323|GO:0010811|GO:0005634|GO:0003214|GO:0051090|GO:0045944|GO:0048371|GO:…	86547745	chr16	86547686	+	hs|16q24.1	NM_001451	forkhead box F1	FOXF1	chr16:86547686-86547745	NM_001451	Hs.155591
A_23_P145529	5.51854	2.46429	5.51854	up	FALSE	Homo sapiens protein kinase (cAMP-dependent, catalytic) inhibitor beta (PKIB), transcript variant 1, mRNA [NM_181795]	5570	GO:0004862	123046396	chr6	123046337	+	hs|6q22.31	NM_181795	protein kinase (cAMP-dependent, catalytic) inhibitor beta	PKIB	chr6:123046337-123046396	NM_181795	Hs.744965
A_23_P2967	5.51457	2.46325	5.51457	up	FALSE	Homo sapiens adaptor-related protein complex 1, gamma 2 subunit (AP1G2), transcript variant 1, mRNA [NM_003917]	8906	GO:0030133|GO:0005515|GO:0005794|GO:0016020|GO:0030121|GO:0019048|GO:0008565|GO:0005798|GO:0016192|GO:0006886|GO:0010008	24029590	chr14	24029531	-	hs|14q11.2	NM_003917	adaptor-related protein complex 1, gamma 2 subunit	AP1G2	chr14:24029590-24029531	NM_003917	Hs.343244
A_32_P230148	5.49104	2.45708	5.49104	up	FALSE	Q37NG5_RHOPA (Q37NG5) HI0933-like protein, partial (5%) [THC2543279]			171045303	chr6	171045261	-	hs|6q27	TCONS_00012841			chr6:171045303-171045261
A_19_P00315452	5.47594	2.45311	5.47594	up	FALSE	PREDICTED: Homo sapiens uncharacterized LOC100130938 (LOC100130938), transcript variant X1, misc_RNA [XR_110148]	100130938		59273360	chr18	59273301	-	hs|18q21.33	XR_110148	uncharacterized LOC100130938	LOC100130938	chr18:59273360-59273301	XR_110148	Hs.710069
A_32_P480330	5.4684	2.45112	5.4684	up	FALSE	Homo sapiens eyes shut homolog (Drosophila) (EYS), transcript variant 1, mRNA [NM_001142800]	346007	GO:0005509|GO:0005576|GO:0007601|GO:0050896	64430507	chr6	64430448	-	hs|6q12	NM_001142800	eyes shut homolog (Drosophila)	EYS	chr6:64430507-64430448	NM_001142800	Hs.25067
A_23_P500353	5.44102	2.44388	5.44102	up	FALSE	Homo sapiens potassium intermediate/small conductance calcium-activated channel, subfamily N, member 2 (KCNN2), transcript variant 1, mRNA [NM_021614]	3781	GO:0005516|GO:0005886|GO:0051393|GO:0007268|GO:0016021|GO:0015269|GO:0006813|GO:0071805|GO:0042803|GO:0016286	113831894	chr5	113831835	+	hs|5q22.3	NM_021614	potassium intermediate/small conductance calcium-activated channel, subfamily N, member 2	KCNN2	chr5:113831835-113831894	NM_021614	Hs.98280
A_23_P7866	5.42986	2.44091	5.42986	up	FALSE	Homo sapiens G protein-coupled receptor 115 (GPR115), mRNA [NM_153838]	221393	GO:0007186|GO:0005886|GO:0007218|GO:0004930|GO:0016021	47682783	chr6	47682724	+	hs|6p12.3	NM_153838	G protein-coupled receptor 115	GPR115	chr6:47682724-47682783	NM_153838	Hs.150131
A_23_P411723	5.42199	2.43882	5.42199	up	FALSE	Homo sapiens pleiomorphic adenoma gene 1 (PLAG1), transcript variant 1, mRNA [NM_002655]	5324	GO:0060736|GO:0003700|GO:0006357|GO:0006366|GO:0000981|GO:0005634|GO:0060252|GO:0003677|GO:0046872|GO:0010628|GO:0035264|GO:0035265|GO:0010629|GO:0022612	57074013	chr8	57073954	-	hs|8q12.1	NM_002655	pleiomorphic adenoma gene 1	PLAG1	chr8:57074013-57073954	NM_002655	Hs.14968
A_23_P19624	5.41807	2.43778	5.41807	up	FALSE	Homo sapiens bone morphogenetic protein 6 (BMP6), mRNA [NM_001718]	654	GO:0051216|GO:0001654|GO:0050714|GO:0060395|GO:0005615|GO:0030539|GO:0006955|GO:0005737|GO:0006954|GO:0045944|GO:0032526|GO:0050679|GO:0030501|GO:0046982|GO:0001822|GO:0031988|GO:0010862|GO:0051384|GO:0003323|GO:0030509|GO:0005125|GO:0001649|GO:0045669|GO:0001958|GO:0001501|GO:0001938|GO:0070700|GO:0045666|GO:2000105|GO:0008083|GO:0040007|GO:0045603|GO:0032349	7881454	chr6	7881395	+	hs|6p24.3	NM_001718	bone morphogenetic protein 6	BMP6	chr6:7881395-7881454	NM_001718	Hs.285671
A_24_P391586	5.3755	2.4264	5.3755	up	FALSE	Homo sapiens OAF homolog (Drosophila) (OAF), mRNA [NM_178507]	220323		120100232	chr11	120100173	+	hs|11q23.3	NM_178507	OAF homolog (Drosophila)	OAF	chr11:120100173-120100232	NM_178507	Hs.445081
A_33_P3298930	5.37303	2.42574	5.37303	up	FALSE				71870050	chr5	71869991	-	hs|5q13.2	TCONS_00009694			chr5:71870050-71869991		Hs.741936
A_23_P7144	5.36067	2.42241	5.36067	up	FALSE	Homo sapiens chemokine (C-X-C motif) ligand 1 (melanoma growth stimulating activity, alpha) (CXCL1), transcript variant 1, mRNA [NM_001511]	2919	GO:0008009|GO:0030036|GO:0008285|GO:0008283|GO:0005102|GO:0005576|GO:0043085|GO:0005615|GO:0007399|GO:0035556|GO:0007165|GO:0006955|GO:0006954|GO:0006935|GO:0007186|GO:0008047|GO:0008083	74736909	chr4	74736850	+	hs|4q13.3	NM_001511	chemokine (C-X-C motif) ligand 1 (melanoma growth stimulating activity, alpha)	CXCL1	chr4:74736850-74736909	NM_001511	Hs.789
A_24_P6305	5.35903	2.42197	5.35903	up	FALSE	Homo sapiens ribosomal protein L10 (RPL10), transcript variant 1, mRNA [NM_006013]	6134	GO:0005515|GO:0010467|GO:0003735|GO:0016070|GO:0016071|GO:0005783|GO:0019083|GO:0006614|GO:0019058|GO:0006415|GO:0006412|GO:0006413|GO:0005829|GO:0006414|GO:0000184|GO:0016032|GO:0022625|GO:0044267	153630564	chrX	153630505	+	hs|Xq28	NM_006013	ribosomal protein L10	RPL10	chrX:153630505-153630564	NM_006013	Hs.534404
A_32_P196142	5.35818	2.42174	5.35818	up	FALSE	PREDICTED: Homo sapiens uncharacterized LOC100130938 (LOC100130938), transcript variant X1, misc_RNA [XR_110148]	100130938		59273374	chr18	59273315	-	hs|18q21.33	XR_110148	uncharacterized LOC100130938	LOC100130938	chr18:59273374-59273315	XR_110148	Hs.710069
A_33_P3411888	5.35279	2.42029	5.35279	up	FALSE	tripartite motif containing 16-like [Source:HGNC Symbol;Acc:32670] [ENST00000578086]	147166	GO:0005737	18608046	chr17	18607987	+	hs|17p11.2	XM_005256481	tripartite motif containing 16-like	TRIM16L	chr17:18607987-18608046	XM_005256481	Hs.164324
A_23_P119916	5.34884	2.41923	5.34884	up	FALSE	Homo sapiens wingless-type MMTV integration site family, member 6 (WNT6), mRNA [NM_006522]	7475	GO:0060684|GO:0001658|GO:0009798|GO:0005886|GO:0009986|GO:0071300|GO:0005796|GO:0070172|GO:0005578|GO:0007267|GO:0005576|GO:0072079|GO:0005615|GO:0061303|GO:0005109|GO:0010628|GO:0045165|GO:0030182|GO:0042475|GO:0005788|GO:0045893|GO:0016055	219738911	chr2	219738852	+	hs|2q35	NM_006522	wingless-type MMTV integration site family, member 6	WNT6	chr2:219738852-219738911	NM_006522	Hs.29764
A_23_P114210	5.34862	2.41917	5.34862	up	FALSE	Homo sapiens POU class 3 homeobox 4 (POU3F4), mRNA [NM_000307]	5456	GO:0003700|GO:0003690|GO:0006366|GO:0003680|GO:0007605|GO:0021879|GO:0090103|GO:0005634|GO:2001054	82764091	chrX	82764032	+	hs|Xq21.1	NM_000307	POU class 3 homeobox 4	POU3F4	chrX:82764032-82764091	NM_000307	Hs.2229
A_23_P67127	5.34627	2.41853	5.34627	up	FALSE	Homo sapiens transmembrane protein 145 (TMEM145), mRNA [NM_173633]	284339	GO:0007186|GO:0016021|GO:0019236	42829200	chr19	42829141	+	hs|19q13.2	NM_173633	transmembrane protein 145	TMEM145	chr19:42829141-42829200	NM_173633	Hs.382075
A_24_P304154	5.33565	2.41566	5.33565	up	FALSE	Homo sapiens adenosine monophosphate deaminase 3 (AMPD3), transcript variant 3, mRNA [NM_001025390]	272	GO:0003876|GO:0006196|GO:0006144|GO:0032264|GO:0043101|GO:0055086|GO:0044281|GO:0046872|GO:0005829	10528622	chr11	10528563	+	hs|11p15.4	NM_001025390	adenosine monophosphate deaminase 3	AMPD3	chr11:10528563-10528622	NM_001025390	Hs.501890
A_32_P121834	5.3341	2.41524	5.3341	up	FALSE	Homo sapiens IQ motif containing F1 (IQCF1), mRNA [NM_152397]	132141		51928968	chr3	51928909	-	hs|3p21.2	NM_152397	IQ motif containing F1	IQCF1	chr3:51928968-51928909	NM_152397	Hs.671210
A_33_P3638471	5.31395	2.40978	5.31395	up	FALSE	Homo sapiens T cell receptor gamma variable 7 pseudogene, mRNA (cDNA clone IMAGE:5210958). [BC027954]	6981		38373063	chr7	38373004	-	hs|7p14.1	BC027954	T cell receptor gamma variable 7 (pseudogene)	TRGV7	chr7:38373063-38373004		Hs.731375
A_24_P484965	5.28601	2.40218	5.28601	up	FALSE	testis expressed 41 (non-protein coding) [Source:HGNC Symbol;Acc:48667] [ENST00000423031]			145780838	chr2	145780779	+	hs|2q22.3	XM_005263847			chr2:145780779-145780838	XM_005263847	Hs.42192
A_33_P3265222	5.27994	2.40052	5.27994	up	FALSE	Homo sapiens KIAA1324 (KIAA1324), transcript variant 1, mRNA [NM_020775]	57535	GO:0005802|GO:0005794|GO:0005770|GO:0016236|GO:0044090|GO:0005765|GO:0005764|GO:0003674|GO:0005887|GO:0031902|GO:2001240|GO:2000786|GO:0009267	109743521	chr1	109743462	+	hs|1p13.3	NM_020775	KIAA1324	KIAA1324	chr1:109743462-109743521	NM_020775	Hs.708190
A_23_P401106	5.25858	2.39467	5.25858	up	FALSE	Homo sapiens phosphodiesterase 2A, cGMP-stimulated (PDE2A), transcript variant 1, mRNA [NM_002599]	5138	GO:0005515|GO:0030424|GO:0048471|GO:0005886|GO:0005783|GO:0004118|GO:0030818|GO:0006626|GO:0071560|GO:0046069|GO:0005634|GO:0019934|GO:0046872|GO:0042803|GO:0030425|GO:0005829|GO:0005737|GO:0030552|GO:0030553|GO:0061028|GO:0005759|GO:0008144|GO:0033159|GO:0030224|GO:0097011|GO:0006198|GO:0030911|GO:0005262|GO:0036006|GO:0005794|GO:0004112|GO:0000122|GO:0035690|GO:0042734|GO:0007596|GO:0050729|GO:…	72287309	chr11	72287250	-	hs|11q13.4	NM_002599	phosphodiesterase 2A, cGMP-stimulated	PDE2A	chr11:72287309-72287250	NM_002599	Hs.503163
A_24_P205994	5.25678	2.39418	5.25678	up	FALSE	Homo sapiens epithelial mitogen (EPGN), transcript variant 1, mRNA [NM_001270989]	255324	GO:0050679|GO:0000187|GO:0008284|GO:0005154|GO:0043406|GO:0005887|GO:0045741|GO:0045840|GO:0005576|GO:0001525|GO:0008083|GO:0004708	75178841	chr4	75178782	+	hs|4q13.3	NM_001270989	epithelial mitogen	EPGN	chr4:75178782-75178841	NM_001270989	Hs.401237
A_23_P160618	5.2532	2.3932	5.2532	up	FALSE	Homo sapiens SH2 domain containing 2A (SH2D2A), transcript variant 2, mRNA [NM_003975]	9047	GO:0005515|GO:0007165|GO:0017124|GO:0005737|GO:0008283|GO:0005070|GO:0001525|GO:0030154	156776243	chr1	156776184	-	hs|1q23.1	NM_003975	SH2 domain containing 2A	SH2D2A	chr1:156776243-156776184	NM_003975	Hs.103527
A_23_P140821	5.24675	2.39142	5.24675	up	FALSE	Homo sapiens par-6 family cell polarity regulator alpha (PARD6A), transcript variant 1, mRNA [NM_016948]	50855	GO:0005515|GO:0005886|GO:0034329|GO:0045177|GO:0005634|GO:0001726|GO:0045216|GO:0045217|GO:0005829|GO:0043234|GO:0030742|GO:0007049|GO:0070830|GO:0005080|GO:0016032|GO:0007179|GO:0017048|GO:0005923|GO:0005938|GO:0051301|GO:0008134	67696221	chr16	67696162	+	hs|16q22.1	NM_016948	par-6 family cell polarity regulator alpha	PARD6A	chr16:67696162-67696221	NM_016948	Hs.112933
A_23_P167599	5.23919	2.38934	5.23919	up	FALSE	Homo sapiens family with sequence similarity 134, member B (FAM134B), transcript variant 1, mRNA [NM_001034850]	54463	GO:0005801|GO:0005794|GO:0016021|GO:0019233	16473404	chr5	16473345	-	hs|5p15.1	NM_001034850	family with sequence similarity 134, member B	FAM134B	chr5:16473404-16473345	NM_001034850	Hs.481704
A_23_P327156	5.23872	2.38921	5.23872	up	FALSE	Homo sapiens FUT8 antisense RNA 1 (FUT8-AS1), long non-coding RNA [NR_024334]	645431		65878097	chr14	65878038	-	hs|14q23.3	NR_024334	FUT8 antisense RNA 1	FUT8-AS1	chr14:65878097-65878038	NR_024334	Hs.713717
A_23_P134835	5.23477	2.38813	5.23477	up	FALSE	Homo sapiens chondroitin sulfate N-acetylgalactosaminyltransferase 1 (CSGALNACT1), transcript variant 2, mRNA [NM_018371]	55790	GO:0008037|GO:0051216|GO:0008283|GO:0044281|GO:0015014|GO:0009653|GO:0046872|GO:0005622|GO:0030206|GO:0030198|GO:0032580|GO:0030204|GO:0047238|GO:0030203|GO:0047237|GO:0050653|GO:0008955|GO:0050650|GO:0050651|GO:0005975|GO:0019276|GO:0015020|GO:0008376|GO:0007399|GO:0030166|GO:0001958|GO:0030173|GO:0000139|GO:0046398|GO:0030210	19262014	chr8	19261955	-	hs|8p21.3	NM_018371	chondroitin sulfate N-acetylgalactosaminyltransferase 1	CSGALNACT1	chr8:19262014-19261955	NM_018371	Hs.613729
A_33_P3213089	5.22619	2.38576	5.22619	up	FALSE	sorting nexin 18 pseudogene 3 [Source:HGNC Symbol;Acc:39611] [ENST00000565670]			38566457	chr9	38566398	-	hs|9p13.1	TCONS_l2_00007046			chr9:38566457-38566398		Hs.724217
A_33_P3366221	5.21747	2.38335	5.21747	up	FALSE	Homo sapiens netrin G1 (NTNG1), transcript variant 3, mRNA [NM_014917]	22854	GO:0005515|GO:0007409|GO:0046658	107867479	chr1	107867420	+	hs|1p13.3	NM_014917	netrin G1	NTNG1	chr1:107867420-107867479	NM_014917	Hs.732535
A_33_P3273884	5.2121	2.38187	5.2121	up	FALSE	Homo sapiens major histocompatibility complex, class II, DQ alpha 1 (HLA-DQA1), mRNA [NM_002122]	3117	GO:0050852|GO:0012507|GO:0005886|GO:0019221|GO:0031295|GO:0042613|GO:0005765|GO:0032588|GO:0030666|GO:0019886|GO:0006955|GO:0000139|GO:0005887|GO:0071556|GO:0032395|GO:0030669|GO:0010008|GO:0060333|GO:0030658	32609758	chr6	32609287	+	hs|6p21.32	NM_002122	major histocompatibility complex, class II, DQ alpha 1	HLA-DQA1	chr6:32609287-32609758	NM_002122	Hs.387679
A_23_P134935	5.20927	2.38108	5.20927	up	FALSE	Homo sapiens dual specificity phosphatase 4 (DUSP4), transcript variant 1, mRNA [NM_001394]	1846	GO:0048011|GO:0001706|GO:0038124|GO:0034142|GO:0038123|GO:0034134|GO:0008330|GO:0005634|GO:0002224|GO:0051403|GO:0000188|GO:0002756|GO:0006470|GO:0000165|GO:0045087|GO:0002755|GO:0035666|GO:0034166|GO:0005654|GO:0034146|GO:0034138|GO:0034162|GO:0004725|GO:0017017	29194441	chr8	29194382	-	hs|8p12	NM_001394	dual specificity phosphatase 4	DUSP4	chr8:29194441-29194382	NM_001394	Hs.417962
A_33_P3228305	5.19186	2.37625	5.19186	up	FALSE	Homo sapiens Rho GTPase activating protein 26 (ARHGAP26), transcript variant 1, mRNA [NM_015071]	23092	GO:0005515|GO:0051056|GO:0017124|GO:0030036|GO:0007264|GO:0005575|GO:0005100|GO:0005829|GO:0007399|GO:0005543|GO:0032321|GO:0046847|GO:0005856|GO:0005925|GO:0008093	142608549	chr5	142608490	+	hs|5q31.3	NM_015071	Rho GTPase activating protein 26	ARHGAP26	chr5:142608490-142608549	NM_015071	Hs.654668
A_23_P148609	5.11635	2.35512	5.11635	up	FALSE	Homo sapiens placenta-specific 1 (PLAC1), mRNA [NM_021796]	10761	GO:0003674|GO:0090214|GO:0005576|GO:0005575|GO:0001890	133700139	chrX	133700080	-	hs|Xq26.3	NM_021796	placenta-specific 1	PLAC1	chrX:133700139-133700080	NM_021796	Hs.496811
A_23_P358917	5.11306	2.35419	5.11306	up	FALSE	Homo sapiens cytochrome P450, family 3, subfamily A, polypeptide 7 (CYP3A7), mRNA [NM_000765]	1551	GO:0004497|GO:0006805|GO:0070330|GO:0019825|GO:0005506|GO:0005789|GO:0044281|GO:0020037	99303096	chr7	99303037	-	hs|7q22.1	NM_000765	cytochrome P450, family 3, subfamily A, polypeptide 7	CYP3A7	chr7:99303096-99303037	NM_000765	Hs.111944
A_23_P348264	5.10286	2.35131	5.10286	up	FALSE	Homo sapiens leucine zipper-EF-hand containing transmembrane protein 2 (LETM2), transcript variant 2, mRNA [NM_144652]	137994	GO:0005743|GO:0016021	38266029	chr8	38265970	+	hs|8p11.23	NM_144652	leucine zipper-EF-hand containing transmembrane protein 2	LETM2	chr8:38265970-38266029	NM_144652	Hs.696457
A_33_P3243069	5.10079	2.35072	5.10079	up	FALSE	Homo sapiens KIAA0040 (KIAA0040), transcript variant 1, mRNA [NM_001162893]	9674		175130034	chr1	175129975	-	hs|1q25.1	NM_001162893	KIAA0040	KIAA0040	chr1:175130034-175129975	NM_001162893	Hs.518138
A_19_P00806098	5.09854	2.35009	5.09854	up	FALSE	PREDICTED: Homo sapiens uncharacterized LOC100130938 (LOC100130938), transcript variant X1, misc_RNA [XR_110148]	100130938		59273546	chr18	59273487	-	hs|18q21.33	XR_110148	uncharacterized LOC100130938	LOC100130938	chr18:59273546-59273487	XR_110148	Hs.710069
A_23_P258612	5.08967	2.34757	5.08967	up	FALSE	Homo sapiens ATPase, aminophospholipid transporter, class I, type 8A, member 2 (ATP8A2), mRNA [NM_016529]	51761	GO:0000287|GO:0008285|GO:0007568|GO:0003011|GO:0007409|GO:0005524|GO:0019829|GO:0004012|GO:0050884|GO:0042755|GO:0043588|GO:0016021|GO:0040018	26594388	chr13	26594329	+	hs|13q12.13	NM_016529	ATPase, aminophospholipid transporter, class I, type 8A, member 2	ATP8A2	chr13:26594329-26594388	NM_016529	Hs.444957
A_23_P104318	5.08642	2.34665	5.08642	up	FALSE	Homo sapiens DNA-damage-inducible transcript 4 (DDIT4), mRNA [NM_019058]	54541	GO:0010741|GO:0001666|GO:0048011|GO:0032007|GO:0008283|GO:0072593|GO:0043241|GO:0010801|GO:0005829|GO:0005622|GO:0005739|GO:0071889|GO:0042771|GO:0051607|GO:0005737|GO:0007420|GO:0033137|GO:0030182|GO:0045820|GO:0001764	74035422	chr10	74035363	+	hs|10q22.1	NM_019058	DNA-damage-inducible transcript 4	DDIT4	chr10:74035363-74035422	NM_019058	Hs.744875
A_23_P343398	5.08435	2.34606	5.08435	up	FALSE	Homo sapiens chemokine (C-C motif) receptor 7 (CCR7), mRNA [NM_001838]	1236	GO:0002885|GO:0071731|GO:0046330|GO:0051491|GO:2000510|GO:2000147|GO:0031529|GO:0005622|GO:0032649|GO:0034695|GO:0030838|GO:0043552|GO:0045860|GO:0032496|GO:0031274|GO:0070374|GO:0043123|GO:2000525|GO:2000526|GO:0051209|GO:0004930|GO:0038121|GO:0032862|GO:2000522|GO:0045785|GO:0007186|GO:0090023|GO:0016493|GO:0050706|GO:0035758|GO:0009897|GO:0001954|GO:0038117|GO:0035757|GO:0051897|GO:0005886|GO:…	38710119	chr17	38710060	-	hs|17q21.2	NM_001838	chemokine (C-C motif) receptor 7	CCR7	chr17:38710119-38710060	NM_001838	Hs.370036
A_19_P00321743	5.08181	2.34534	5.08181	up	FALSE	PREDICTED: Homo sapiens uncharacterized LOC100130938 (LOC100130938), transcript variant X1, misc_RNA [XR_110148]	100130938		59273599	chr18	59273540	-	hs|18q21.33	XR_110148	uncharacterized LOC100130938	LOC100130938	chr18:59273599-59273540	XR_110148	Hs.710069
A_23_P21485	5.08154	2.34527	5.08154	up	FALSE	Homo sapiens phosphotyrosine interaction domain containing 1 (PID1), transcript variant 1, mRNA [NM_017933]	55022	GO:0070346|GO:0005634|GO:2000045|GO:0005739|GO:0071398|GO:0005737|GO:0045944|GO:0044320|GO:0071356|GO:0045444|GO:0071354|GO:2001170|GO:0090298|GO:2001171|GO:0046627|GO:0051881|GO:0005730|GO:2001274|GO:0010628|GO:0006112|GO:0070584|GO:0071345|GO:0090005|GO:0001933|GO:2000377|GO:0010635|GO:2000379	229889030	chr2	229888971	-	hs|2q36.3	NM_017933	phosphotyrosine interaction domain containing 1	PID1	chr2:229889030-229888971	NM_017933	Hs.745038
A_33_P3237784	5.07004	2.342	5.07004	up	FALSE	Homo sapiens porcupine homolog (Drosophila) (PORCN), transcript variant F, mRNA [NM_001282167]	64840	GO:0009100|GO:0016746|GO:0032281|GO:0030176|GO:0016055	48379163	chrX	48379104	+	hs|Xp11.23	NM_001282167	porcupine homolog (Drosophila)	PORCN	chrX:48379104-48379163	NM_001282167	Hs.386453
A_33_P3298043	5.06592	2.34082	5.06592	up	FALSE	Homo sapiens ATP-binding cassette, sub-family C (CFTR/MRP), member 6 (ABCC6), transcript variant 2, mRNA [NM_001079528]	368	GO:0016323|GO:0005215|GO:0016324|GO:0005886|GO:0042493|GO:0006810|GO:0042626|GO:0016021|GO:0055085|GO:0016328|GO:0007601|GO:0005524	16315484	chr16	16315425	-	hs|16p13.11	NM_001079528	ATP-binding cassette, sub-family C (CFTR/MRP), member 6	ABCC6	chr16:16315484-16315425	NM_001079528	Hs.442182
A_33_P3229672	5.04071	2.33363	5.04071	up	FALSE	Q4SEQ2_TETNG (Q4SEQ2) Chromosome 3 SCAF14614, whole genome shotgun sequence. (Fragment), partial (28%) [THC2651904]			154277068	chr2	154277009	-	hs|2q23.3				chr2:154277068-154277009
A_33_P3366540	5.03601	2.33228	5.03601	up	FALSE	Homo sapiens chondroitin sulfate N-acetylgalactosaminyltransferase 1 (CSGALNACT1), transcript variant 1, mRNA [NM_001130518]	55790	GO:0008037|GO:0051216|GO:0008283|GO:0044281|GO:0015014|GO:0009653|GO:0046872|GO:0005622|GO:0030206|GO:0030198|GO:0032580|GO:0030204|GO:0047238|GO:0030203|GO:0047237|GO:0050653|GO:0008955|GO:0050650|GO:0050651|GO:0005975|GO:0019276|GO:0015020|GO:0008376|GO:0007399|GO:0030166|GO:0001958|GO:0030173|GO:0000139|GO:0046398|GO:0030210	19315997	chr8	19315938	-	hs|8p21.3	NM_001130518	chondroitin sulfate N-acetylgalactosaminyltransferase 1	CSGALNACT1	chr8:19315997-19315938	NM_001130518	Hs.613729
A_23_P365614	5.00146	2.32235	5.00146	up	FALSE	Homo sapiens notch 4 (NOTCH4), mRNA [NM_004557]	4855	GO:0005515|GO:0010467|GO:0006367|GO:0007220|GO:0005886|GO:0005634|GO:0030879|GO:0009790|GO:0007221|GO:0030154|GO:0005829|GO:0007219|GO:0004872|GO:0030097|GO:0001569|GO:0046982|GO:0009986|GO:0001709|GO:0005509|GO:0005576|GO:0000139|GO:0001886|GO:0005887|GO:0005789|GO:0005654|GO:0045596|GO:0045893|GO:0045602|GO:0001763	32162683	chr6	32162624	-	hs|6p21.32	NM_004557	notch 4	NOTCH4	chr6:32162683-32162624	NM_004557	Hs.436100
A_33_P3460460	4.99791	2.32132	4.99791	up	FALSE	Homo sapiens hypothetical protein MGC20647, mRNA (cDNA clone IMAGE:3355596), partial cds. [BC008289]	91370		30642972	chr22	30642913	+	hs|22q12.2	BC008289	uncharacterized protein MGC20647	MGC20647	chr22:30642913-30642972		Hs.658999
A_33_P3375002	4.95611	2.30921	4.95611	up	FALSE	Homo sapiens SOCS2 antisense RNA 1 (SOCS2-AS1), long non-coding RNA [NR_038263]	144481		93959469	chr12	93959410	-	hs|12q22	NR_038263	SOCS2 antisense RNA 1	SOCS2-AS1	chr12:93959469-93959410	NR_038263	Hs.602278
A_33_P3351999	4.93067	2.30178	4.93067	up	FALSE	XM_363028 predicted protein {Magnaporthe grisea 70-15} (exp=0; wgp=1; cg=0), partial (4%) [THC2642375]			52043718	chr14	52043659	+	hs|14q22.1				chr14:052043659-052043718
A_23_P214658	4.90319	2.29372	4.90319	up	FALSE	Homo sapiens pre-B-cell leukemia homeobox 2 (PBX2), mRNA [NM_002586]	5089	GO:0043565|GO:0005667|GO:0003700|GO:0045944|GO:0003682|GO:0009954|GO:0005634|GO:0030326|GO:0006351|GO:0008134	32152880	chr6	32152821	-	hs|6p21.32	NM_002586	pre-B-cell leukemia homeobox 2	PBX2	chr6:32152880-32152821	NM_002586	Hs.509545
A_32_P347617	4.89961	2.29267	4.89961	up	FALSE	Homo sapiens apolipoprotein B mRNA editing enzyme, catalytic polypeptide-like 3H (APOBEC3H), transcript variant 2, mRNA [NM_181773]	164668	GO:0005515|GO:0009972|GO:0045869|GO:0005634|GO:0048525|GO:0010529|GO:0005737|GO:0051607|GO:0000932|GO:0045087|GO:0004126|GO:0008270|GO:0070383	39498033	chr22	39497974	+	hs|22q13.1	NM_181773	apolipoprotein B mRNA editing enzyme, catalytic polypeptide-like 3H	APOBEC3H	chr22:39497974-39498033	NM_181773	Hs.440515
A_24_P366526	4.84525	2.27657	4.84525	up	FALSE	Homo sapiens synaptogyrin 2, mRNA (cDNA clone MGC:102914 IMAGE:4746277), complete cds. [BC105992]	9144	GO:0016021|GO:0006605|GO:0008021	30338287	chr15	30338228	+	hs|15q13.2	BC105992	synaptogyrin 2	SYNGR2	chr15:030338228-030338287		Hs.464210
A_33_P3397763	4.82764	2.27132	4.82764	up	FALSE	Homo sapiens tumor necrosis factor (ligand) superfamily, member 9 (TNFSF9), mRNA [NM_003811]	8744	GO:0007165|GO:0005164|GO:0006955|GO:0005886|GO:0008283|GO:0042127|GO:0007267|GO:0005102|GO:0006915|GO:0016021|GO:0005615|GO:0005125	6535925	chr19	6535866	+	hs|19p13.3	NM_003811	tumor necrosis factor (ligand) superfamily, member 9	TNFSF9	chr19:6535866-6535925	NM_003811	Hs.1524
A_23_P61466	4.82499	2.27053	4.82499	up	FALSE	Homo sapiens CD163 molecule-like 1 (CD163L1), mRNA [NM_174941]	283316	GO:0005886|GO:0005576|GO:0016021|GO:0005044	7521549	chr12	7520755	-	hs|12p13.31	NM_174941	CD163 molecule-like 1	CD163L1	chr12:7521549-7520755	NM_174941	Hs.631727
A_24_P827037	4.8181	2.26846	4.8181	up	FALSE	Homo sapiens leucine rich repeat containing 15 (LRRC15), transcript variant 2, mRNA [NM_130830]	131578	GO:0016021	194076556	chr3	194076497	-	hs|3q29	NM_130830	leucine rich repeat containing 15	LRRC15	chr3:194076556-194076497	NM_130830	Hs.288467
A_33_P3329378	4.79321	2.26099	4.79321	up	FALSE	Homo sapiens contactin 6 (CNTN6), mRNA [NM_014461]	27255	GO:0007219|GO:0005886|GO:0007411|GO:0031225|GO:0007417|GO:0007155	1445217	chr3	1445158	+	hs|3p26.3	NM_014461	contactin 6	CNTN6	chr3:1445158-1445217	NM_014461	Hs.387300
A_24_P212481	4.79314	2.26097	4.79314	up	FALSE	Homo sapiens multiple C2 domains, transmembrane 1 (MCTP1), transcript variant L, mRNA [NM_024717]	79772	GO:0005544|GO:0019722|GO:0005509|GO:0016021	94208929	chr5	94208870	-	hs|5q15	NM_024717	multiple C2 domains, transmembrane 1	MCTP1	chr5:94208929-94208870	NM_024717	Hs.655087
A_24_P323072	4.77883	2.25666	4.77883	up	FALSE	Homo sapiens gonadotropin-releasing hormone 2 (GNRH2), transcript variant 2, mRNA [NM_178332]	2797	GO:0007165|GO:0005179|GO:0007275|GO:0005576	3025169	chr20	3025110	+	hs|20p13	NM_178332	gonadotropin-releasing hormone 2	GNRH2	chr20:3025110-3025169	NM_178332	Hs.129715
A_23_P167468	4.76633	2.25288	4.76633	up	FALSE	Homo sapiens prolactin receptor (PRLR), transcript variant 1, mRNA [NM_000949]	5618	GO:0042978|GO:0005515|GO:0043066|GO:0006694|GO:0042977|GO:0038161|GO:0005886|GO:0009986|GO:0004925|GO:0007566|GO:0005576|GO:0060397|GO:0046872|GO:0042803|GO:0031904|GO:0042110|GO:0007171|GO:0007595|GO:0016021|GO:0017046|GO:0007166	35065163	chr5	35065104	-	hs|5p13.2	NM_000949	prolactin receptor	PRLR	chr5:35065163-35065104	NM_000949	Hs.368587
A_19_P00813006	4.76526	2.25255	4.76526	up	FALSE				53579838	chr4	53579779	-	hs|4q12				chr4:053579838-053579779
A_33_P3382303	4.74005	2.2449	4.74005	up	FALSE	Homo sapiens formin-like 1 (FMNL1), mRNA [NM_005892]	752	GO:0005515|GO:0005886|GO:0006929|GO:0008360|GO:0005829|GO:0051014|GO:0032794|GO:0045335|GO:0003674|GO:0048365|GO:0051015|GO:0032059|GO:0030866|GO:0005522|GO:0005938	43322246	chr17	43322187	+	hs|17q21.31	NM_005892	formin-like 1	FMNL1	chr17:43322187-43322246	NM_005892	Hs.100217
A_23_P384044	4.73481	2.24331	4.73481	up	FALSE	Homo sapiens cornichon family AMPA receptor auxiliary protein 3 (CNIH3), mRNA [NM_152495]	149111	GO:0035556|GO:0016247|GO:0030054|GO:0043198|GO:0045211|GO:0042391|GO:0032281|GO:2000311|GO:0035249	224928223	chr1	224928164	+	hs|1q42.12	NM_152495	cornichon family AMPA receptor auxiliary protein 3	CNIH3	chr1:224928164-224928223	NM_152495	Hs.731723
A_23_P147109	4.72842	2.24136	4.72842	up	FALSE	Homo sapiens torsin family 4, member A (TOR4A), mRNA [NM_017723]	54863	GO:0017111|GO:0051085|GO:0016021|GO:0005524	140176655	chr9	140176596	+	hs|9q34.3	NM_017723	torsin family 4, member A	TOR4A	chr9:140176596-140176655	NM_017723	Hs.495541
A_33_P3389658	4.71913	2.23852	4.71913	up	FALSE	Homo sapiens phosphodiesterase 4D, cAMP-specific (PDE4D), transcript variant 3, mRNA [NM_001165899]	5144	GO:0005515|GO:0050852|GO:0010469|GO:0032754|GO:0031698|GO:0046872|GO:0005829|GO:0006939|GO:0030552|GO:0035264|GO:0061028|GO:0010880|GO:0033137|GO:0060314|GO:0008144|GO:0097110|GO:0051117|GO:0045822|GO:0086004|GO:0031625|GO:0006198|GO:0032729|GO:0005815|GO:0004115|GO:0004114|GO:0032743|GO:0007568|GO:0030593|GO:0034704|GO:0005891|GO:0044325|GO:0071222|GO:0071872|GO:0002027|GO:0016020|GO:0019933|GO:…	58270613	chr5	58270554	-	hs|5q11.2	NM_001165899	phosphodiesterase 4D, cAMP-specific	PDE4D	chr5:58270613-58270554	NM_001165899	Hs.117545
A_33_P3228460	4.71555	2.23742	4.71555	up	FALSE	Homo sapiens FXYD domain containing ion transport regulator 3 (FXYD3), transcript variant 3, mRNA [NM_001136007]	5349	GO:0006821|GO:0034220|GO:0005886|GO:0005887|GO:0034707|GO:0055085|GO:0005254	35614531	chr19	35614472	+	hs|19q13.12	NM_001136007	FXYD domain containing ion transport regulator 3	FXYD3	chr19:35614472-35614531	NM_001136007	Hs.301350
A_19_P00322913	4.70921	2.23548	4.70921	up	FALSE				53579720	chr4	53579661	-	hs|4q12				chr4:053579720-053579661
A_23_P346912	4.70415	2.23393	4.70415	up	FALSE	Homo sapiens spermatogenesis associated 17 (SPATA17), mRNA [NM_138796]	128153	GO:0005516|GO:0005737	217975157	chr1	217975098	+	hs|1q41	NM_138796	spermatogenesis associated 17	SPATA17	chr1:217975098-217975157	NM_138796	Hs.171130
A_33_P3307073	4.69337	2.23062	4.69337	up	FALSE	DA455367 CTONG2 Homo sapiens cDNA clone CTONG2028771 5', mRNA sequence [DA455367]			51859019	chr14	51858960	-	hs|14q22.1	DA455367			chr14:51859019-51858960		Hs.578228
A_23_P15272	4.68968	2.22949	4.68968	up	FALSE	Homo sapiens ATP-binding cassette, sub-family C (CFTR/MRP), member 6 (ABCC6), transcript variant 2, mRNA [NM_001079528]	368	GO:0016323|GO:0005215|GO:0016324|GO:0005886|GO:0042493|GO:0006810|GO:0042626|GO:0016021|GO:0055085|GO:0016328|GO:0007601|GO:0005524	16315134	chr16	16315075	-	hs|16p13.11	NM_001079528	ATP-binding cassette, sub-family C (CFTR/MRP), member 6	ABCC6	chr16:16315134-16315075	NM_001079528	Hs.442182
A_32_P116857	4.67035	2.22353	4.67035	up	FALSE	Homo sapiens phosphodiesterase 11A (PDE11A), transcript variant 4, mRNA [NM_016953]	50940	GO:0004114|GO:0004118|GO:0004112|GO:0047555|GO:0046069|GO:0005575|GO:0046872|GO:0005829|GO:0007165|GO:0030552|GO:0030553|GO:0007596|GO:0043204|GO:0006198	178489104	chr2	178489045	-	hs|2q31.2	NM_016953	phosphodiesterase 11A	PDE11A	chr2:178489104-178489045	NM_016953	Hs.570273
A_19_P00801645	4.66994	2.2234	4.66994	up	FALSE				121007350	chr5	121007291	+	hs|5q23.1				chr5:121007291-121007350
A_19_P00317550	4.6641	2.2216	4.6641	up	FALSE				32902099	chr8	32902040	+	hs|8p12	TCONS_l2_00027708			chr8:32902040-32902099		Hs.363526
A_19_P00812655	4.64504	2.21569	4.64504	up	FALSE				227040048	chr2	227039989	-	hs|2q36.3				chr2:227040048-227039989
A_33_P3290707	4.63803	2.21351	4.63803	up	FALSE	Homo sapiens membrane metallo-endopeptidase (MME), transcript variant 2b, mRNA [NM_007289]	4311	GO:0005515|GO:0030424|GO:0005886|GO:0002003|GO:0045202|GO:0030425|GO:0005737|GO:0006508|GO:0042277|GO:0044306|GO:0001822|GO:0071492|GO:0071493|GO:0046449|GO:0019233|GO:0050435|GO:0008021|GO:0005903|GO:0004175|GO:0005887|GO:0071345|GO:0008270|GO:0016021|GO:0090399|GO:0004222|GO:0044267|GO:0006518	154802115	chr3	154802056	+	hs|3q25.2	NM_007289	membrane metallo-endopeptidase	MME	chr3:154802056-154802115	NM_007289	Hs.307734
A_23_P64173	4.63567	2.21278	4.63567	up	FALSE	Homo sapiens caspase recruitment domain family, member 16 (CARD16), transcript variant 1, mRNA [NM_001017534]	114769	GO:0005622|GO:0004869|GO:0042981	104915286	chr11	104915227	-	hs|11q22.3	NM_001017534	caspase recruitment domain family, member 16	CARD16	chr11:104915286-104915227	NM_001017534	Hs.348365
A_24_P389608	4.61	2.20477	4.61	up	FALSE	Homo sapiens proline and serine-rich protein 2 (PROSER2), mRNA [NM_153256]	254427		11913622	chr10	11913563	+	hs|10p14	NM_153256	proline and serine-rich protein 2	PROSER2	chr10:11913563-11913622	NM_153256	Hs.435775
A_33_P3338360	4.59108	2.19883	4.59108	up	FALSE	Homo sapiens small Cajal body-specific RNA 13 (SCARNA13), guide RNA [NR_003002]	677768		95999751	chr14	95999692	-	hs|14q32.13	NR_003002	small Cajal body-specific RNA 13	SCARNA13	chr14:95999751-95999692	NR_003002	Hs.448753
A_23_P91850	4.57805	2.19473	4.57805	up	FALSE	Homo sapiens interleukin 20 receptor beta (IL20RB), mRNA [NM_144717]	53833	GO:0032703|GO:0002437|GO:0032753|GO:0048873|GO:0042015|GO:0032733|GO:0002765|GO:0001808|GO:0016021|GO:0032689|GO:0042130	136729857	chr3	136729798	+	hs|3q22.3	NM_144717	interleukin 20 receptor beta	IL20RB	chr3:136729798-136729857	NM_144717	Hs.61232
A_23_P52676	4.57721	2.19447	4.57721	up	FALSE	Homo sapiens cation channel, sperm associated 1 (CATSPER1), mRNA [NM_053054]	117144	GO:0005515|GO:0035036|GO:0001539|GO:0005245|GO:0005886|GO:0036128|GO:0007275|GO:0007283|GO:0030317|GO:0030154|GO:0007338|GO:0005929|GO:0007342|GO:0051924|GO:0032504	65784573	chr11	65784371	-	hs|11q13.1	NM_053054	cation channel, sperm associated 1	CATSPER1	chr11:65784573-65784371	NM_053054	Hs.189105
A_23_P354908	4.56581	2.19087	4.56581	up	FALSE	Homo sapiens nicotinamide nucleotide adenylyltransferase 2 (NMNAT2), transcript variant 1, mRNA [NM_015039]	23057	GO:0005802|GO:0005794|GO:0005770|GO:0019674|GO:0045202|GO:0006767|GO:0005634|GO:0044281|GO:0005524|GO:0005737|GO:0000139|GO:0000309|GO:0006766|GO:0004515|GO:0009435	183217840	chr1	183217781	-	hs|1q25.3	NM_015039	nicotinamide nucleotide adenylyltransferase 2	NMNAT2	chr1:183217840-183217781	NM_015039	Hs.497123
A_33_P3419790	4.55571	2.18768	4.55571	up	FALSE	androgen-dependent TFPI-regulating protein [Source:HGNC Symbol;Acc:21214] [ENST00000379413]	84830	GO:0005886|GO:0016021	11717597	chr6	11717538	-	hs|6p24.1	AK123258	androgen-dependent TFPI-regulating protein	ADTRP	chr6:11717597-11717538		Hs.126409
A_19_P00319591	4.54837	2.18535	4.54837	up	FALSE				32902082	chr8	32902023	+	hs|8p12	TCONS_l2_00027708			chr8:32902023-32902082		Hs.363526
A_24_P217572	4.52039	2.17645	4.52039	up	FALSE	Homo sapiens endothelin receptor type A (EDNRA), transcript variant 1, mRNA [NM_001957]	1909	GO:0005515|GO:0007507|GO:0006939|GO:0014032|GO:0015758|GO:0051482|GO:0032496|GO:0070374|GO:0050678|GO:0031965|GO:0007568|GO:0060137|GO:0043278|GO:0043084|GO:0001701|GO:0048484|GO:0007186|GO:0005887|GO:0090023|GO:0008284|GO:0090184|GO:0005886|GO:0042482|GO:0008283|GO:0030818|GO:0007266|GO:0007202|GO:0007204|GO:0048144|GO:0007205|GO:0007190|GO:0042310|GO:0051281|GO:0014824|GO:0001666|GO:0001569|GO:…	148465537	chr4	148465478	+	hs|4q31.22	NM_001957	endothelin receptor type A	EDNRA	chr4:148465478-148465537	NM_001957	Hs.183713
A_23_P134176	4.51944	2.17614	4.51944	up	FALSE	Homo sapiens superoxide dismutase 2, mitochondrial (SOD2), transcript variant 2, mRNA [NM_001024465]	6648	GO:0042645|GO:0042542|GO:0045599|GO:0006801|GO:0006749|GO:0033591|GO:0034021|GO:0009791|GO:0010043|GO:0048678|GO:0010042|GO:0042802|GO:0007507|GO:0043524|GO:0005759|GO:0019430|GO:0051602|GO:0032496|GO:0010332|GO:0001315|GO:0004784|GO:0001889|GO:0003032|GO:0055093|GO:0000303|GO:0032364|GO:0046686|GO:0008285|GO:0048773|GO:0005743|GO:0048147|GO:0001836|GO:0050665|GO:0055072|GO:0045429|GO:0005739|GO:…	160103649	chr6	160103590	-	hs|6q25.3	NM_001024465	superoxide dismutase 2, mitochondrial	SOD2	chr6:160103649-160103590	NM_001024465	Hs.487046
A_33_P3238250	4.51076	2.17337	4.51076	up	FALSE	Homo sapiens F11 receptor (F11R), mRNA [NM_016946]	50848	GO:0005515|GO:0030054|GO:0005886|GO:0034329|GO:0050900|GO:0045216|GO:0006954|GO:0070830|GO:0005911|GO:0007596|GO:0019048|GO:0030855|GO:0007179|GO:0005923|GO:0016021|GO:0007155	160968009	chr1	160967950	-	hs|1q23.3	NM_016946	F11 receptor	F11R	chr1:160968009-160967950	NM_016946	Hs.517293
A_33_P3380236	4.49651	2.16881	4.49651	up	FALSE				59348711	chr1	59348652	-	hs|1p32.1				chr1:59348711-59348652
A_23_P157136	4.47806	2.16287	4.47806	up	FALSE	Homo sapiens scinderin (SCIN), transcript variant 2, mRNA [NM_033128]	85477	GO:0008285|GO:0043065|GO:0051047|GO:0005509|GO:0005546|GO:0003779|GO:0032330|GO:0051693|GO:0045010|GO:0051014|GO:0005545|GO:0045654|GO:0005737|GO:0051015|GO:0017156|GO:0001786|GO:0005856|GO:0005938	12692402	chr7	12692343	+	hs|7p21.3	NM_033128	scinderin	SCIN	chr7:12692343-12692402	NM_033128	Hs.655515
A_19_P00316319	4.47327	2.16133	4.47327	up	FALSE	PHD finger protein 3 [Source:HGNC Symbol;Acc:8921] [ENST00000505138]	23469	GO:0003674|GO:0008270|GO:0007275|GO:0005634|GO:0005575|GO:0006351	64488072	chr6	64488013	+	hs|6q12		PHD finger protein 3	PHF3	chr6:64488013-64488072
A_23_P41424	4.46883	2.1599	4.46883	up	FALSE	Homo sapiens solute carrier family 39 (zinc transporter), member 8 (SLC39A8), transcript variant 1, mRNA [NM_022154]	64116	GO:0005886|GO:0046873|GO:0031090|GO:0006829|GO:0016021|GO:0055085	103183010	chr4	103182951	-	hs|4q24	NM_022154	solute carrier family 39 (zinc transporter), member 8	SLC39A8	chr4:103183010-103182951	NM_022154	Hs.288034
A_23_P207850	4.40475	2.13906	4.40475	up	FALSE	Homo sapiens tensin 4 (TNS4), mRNA [NM_032865]	84951	GO:0005515|GO:0005737|GO:0008104|GO:0006915|GO:0003779|GO:0005856|GO:0005925	38632157	chr17	38632098	-	hs|17q21.2	NM_032865	tensin 4	TNS4	chr17:38632157-38632098	NM_032865	Hs.438292
A_23_P360804	4.38346	2.13207	4.38346	up	FALSE	Homo sapiens copine V (CPNE5), mRNA [NM_020939]	57699	GO:0043005|GO:0043025	36708629	chr6	36708570	-	hs|6p21.2	NM_020939	copine V	CPNE5	chr6:36708629-36708570	NM_020939	Hs.657869
A_19_P00322650	4.37591	2.12958	4.37591	up	FALSE				53579840	chr4	53579781	-	hs|4q12				chr4:053579840-053579781
A_23_P212050	4.37033	2.12774	4.37033	up	FALSE	Homo sapiens butyrylcholinesterase (BCHE), mRNA [NM_000055]	590	GO:0003990|GO:0004104|GO:0005576|GO:0003824|GO:0005615|GO:0019695|GO:0007271|GO:0042802|GO:0001540|GO:0016020|GO:0005641|GO:0050783|GO:0005788|GO:0019899|GO:0044267	165490878	chr3	165490819	-	hs|3q26.1	NM_000055	butyrylcholinesterase	BCHE	chr3:165490878-165490819	NM_000055	Hs.420483
A_19_P00319413	4.3383	2.11713	4.3383	up	FALSE				32902078	chr8	32902019	+	hs|8p12	TCONS_l2_00027708			chr8:32902019-32902078		Hs.363526
A_24_P192805	4.33449	2.11586	4.33449	up	FALSE	Homo sapiens caspase recruitment domain family, member 17 (CARD17), mRNA [NM_001007232]	440068	GO:0005737|GO:0004869|GO:0042981	104971256	chr11	104970106	-	hs|11q22.3	NM_001007232	caspase recruitment domain family, member 17	CARD17	chr11:104971256-104970106	NM_001007232	Hs.732627
A_24_P339514	4.32574	2.11295	4.32574	up	FALSE	Homo sapiens cytochrome P450, family 2, subfamily B, polypeptide 6 (CYP2B6), mRNA [NM_000767]	1555	GO:0006805|GO:0005506|GO:0017144|GO:0005783|GO:0044281|GO:0043231|GO:0004497|GO:0042738|GO:0005789|GO:0016712|GO:0042180|GO:0008202|GO:0055114|GO:0020037	41524252	chr19	41524193	+	hs|19q13.2	NM_000767	cytochrome P450, family 2, subfamily B, polypeptide 6	CYP2B6	chr19:41524193-41524252	NM_000767	Hs.1360
A_23_P58407	4.31738	2.11016	4.31738	up	FALSE	Homo sapiens UDP glucuronosyltransferase 2 family, polypeptide B15 (UGT2B15), mRNA [NM_001076]	7366	GO:0006805|GO:0052695|GO:0001972|GO:0005789|GO:0015020|GO:0016021|GO:0008202	69512817	chr4	69512758	-	hs|4q13.2	NM_001076	UDP glucuronosyltransferase 2 family, polypeptide B15	UGT2B15	chr4:69512817-69512758	NM_001076	Hs.150207
A_33_P3835524	4.3147	2.10926	4.3147	up	FALSE	Homo sapiens POU class 2 homeobox 2 (POU2F2), transcript variant 3, mRNA [NM_001207026]	5452	GO:0043565|GO:0005737|GO:0003700|GO:0006366|GO:0006959|GO:0019904|GO:0002335|GO:0002380|GO:0048469|GO:0005634|GO:0045893	42600000	chr19	42599941	-	hs|19q13.2	NM_001207026	POU class 2 homeobox 2	POU2F2	chr19:42600000-42599941	NM_001207026	Hs.147381
A_33_P3276435	4.30072	2.10458	4.30072	up	FALSE	Homo sapiens filamin A interacting protein 1 (FILIP1), mRNA [NM_015687]	27145		76022173	chr6	76022114	-	hs|6q14.1	NM_015687	filamin A interacting protein 1	FILIP1	chr6:76022173-76022114	NM_015687	Hs.696158
A_33_P3353030	4.26471	2.09245	4.26471	up	FALSE	Homo sapiens urocortin (UCN), mRNA [NM_003353]	7349	GO:0005515|GO:0032755|GO:0030307|GO:0030819|GO:2000252|GO:0032099|GO:0045776|GO:0030157|GO:0090280|GO:0030425|GO:0031175|GO:0046888|GO:0009060|GO:0033138|GO:0006954|GO:0060452|GO:0007218|GO:0045909|GO:0043196|GO:0060455|GO:0043204|GO:0035483|GO:0051461|GO:0043679|GO:0005184|GO:0034199|GO:0006979|GO:0032355|GO:2000987|GO:0008306|GO:0051966|GO:0051430|GO:0043066|GO:0007565|GO:0051431|GO:0045740|GO:…	27530324	chr2	27530265	-	hs|2p23.3	NM_003353	urocortin	UCN	chr2:27530324-27530265	NM_003353	Hs.534363
A_23_P382188	4.2573	2.08994	4.2573	up	FALSE	Homo sapiens signal transducing adaptor family member 2 (STAP2), transcript variant 2, mRNA [NM_001013841]	55620	GO:0005515|GO:0005737|GO:0005543|GO:0005886|GO:0005730|GO:0005634|GO:0043231	4325469	chr19	4325410	-	hs|19p13.3	NM_001013841	signal transducing adaptor family member 2	STAP2	chr19:4325469-4325410	NM_001013841	Hs.194385
A_33_P3671291	4.25658	2.0897	4.25658	up	FALSE	EST91069 Synovial sarcoma Homo sapiens cDNA 5' end, mRNA sequence [AA378382]	677800		101996919	chr10	101996860	-	hs|10q24.31	AA378382	small nucleolar RNA, H/ACA box 12	SNORA12	chr10:101996919-101996860		Hs.662165
A_23_P166929	4.25089	2.08776	4.25089	up	FALSE	Homo sapiens serpin peptidase inhibitor, clade I (neuroserpin), member 1 (SERPINI1), transcript variant 1, mRNA [NM_005025]	5274	GO:0030162|GO:0010951|GO:0004867|GO:0007422|GO:0007417|GO:0030155|GO:0005615	167508267	chr3	167508208	+	hs|3q26.1	NM_005025	serpin peptidase inhibitor, clade I (neuroserpin), member 1	SERPINI1	chr3:167508208-167508267	NM_005025	Hs.478153
A_33_P3224307	4.23545	2.08252	4.23545	up	FALSE	Homo sapiens small Cajal body-specific RNA 12 (SCARNA12), guide RNA [NR_003010]	677777		7076683	chr12	7076624	-	hs|12p13.31	NR_003010	small Cajal body-specific RNA 12	SCARNA12	chr12:7076683-7076624	NR_003010	Hs.689636
A_23_P420417	4.23425	2.08211	4.23425	up	FALSE	Homo sapiens TLC domain containing 1 (TLCD1), transcript variant 1, mRNA [NM_138463]	116238	GO:0016021	27051715	chr17	27051656	-	hs|17q11.2	NM_138463	TLC domain containing 1	TLCD1	chr17:27051715-27051656	NM_138463	Hs.499952
A_23_P83634	4.21844	2.07671	4.21844	up	FALSE	Homo sapiens arachidonate 12-lipoxygenase, 12R type (ALOX12B), mRNA [NM_001139]	242	GO:0005515|GO:0006665|GO:0019369|GO:0005506|GO:0019372|GO:0061436|GO:0044281|GO:0070257|GO:0005829|GO:0043651|GO:0010628|GO:0004052|GO:0006497|GO:0051122|GO:0046513|GO:0016702|GO:0043410|GO:0055114	7978975	chr17	7978916	-	hs|17p13.1	NM_001139	arachidonate 12-lipoxygenase, 12R type	ALOX12B	chr17:7978975-7978916	NM_001139	Hs.136574
A_24_P122137	4.20585	2.0724	4.20585	up	FALSE	Homo sapiens leukemia inhibitory factor (LIF), transcript variant 1, mRNA [NM_002309]	3976	GO:0060426|GO:0008284|GO:0008285|GO:0042503|GO:0050731|GO:0033141|GO:1900182|GO:0005615|GO:0046888|GO:0048644|GO:0046697|GO:0006955|GO:0005737|GO:0033138|GO:0048666|GO:0045944|GO:0072307|GO:0070373|GO:0005146|GO:0048286|GO:0007566|GO:0060708|GO:0042517|GO:0060707|GO:0005102|GO:0042511|GO:0007275|GO:0045651|GO:0005125|GO:0072108|GO:0048861|GO:0048711|GO:0001974|GO:0019827|GO:0060463|GO:0001135|GO:…	30636772	chr22	30636713	-	hs|22q12.2	NM_002309	leukemia inhibitory factor	LIF	chr22:30636772-30636713	NM_002309	Hs.2250
A_24_P691826	4.19826	2.06979	4.19826	up	FALSE		645638		58162479	chr17	58161084	-	hs|17q23.1	TCONS_00025714	WDNM1-like pseudogene	LOC645638	chr17:58162479-58161084
A_33_P3401701	4.18958	2.0668	4.18958	up	FALSE	Homo sapiens endothelin receptor type A (EDNRA), transcript variant 1, mRNA [NM_001957]	1909	GO:0005515|GO:0007507|GO:0006939|GO:0014032|GO:0015758|GO:0051482|GO:0032496|GO:0070374|GO:0050678|GO:0031965|GO:0007568|GO:0060137|GO:0043278|GO:0043084|GO:0001701|GO:0048484|GO:0007186|GO:0005887|GO:0090023|GO:0008284|GO:0090184|GO:0005886|GO:0042482|GO:0008283|GO:0030818|GO:0007266|GO:0007202|GO:0007204|GO:0048144|GO:0007205|GO:0007190|GO:0042310|GO:0051281|GO:0014824|GO:0001666|GO:0001569|GO:…	148441088	chr4	148441029	+	hs|4q31.22	NM_001957	endothelin receptor type A	EDNRA	chr4:148441029-148441088	NM_001957	Hs.183713
A_33_P3358626	4.16532	2.05843	4.16532	up	FALSE	Homo sapiens TAF4b RNA polymerase II, TATA box binding protein (TBP)-associated factor, 105kDa (TAF4B), mRNA [NM_005640]	6875	GO:0006352|GO:0010467|GO:0006355|GO:0006368|GO:0003700|GO:0005669|GO:0006367|GO:0051059|GO:0046982|GO:0006366|GO:0005730|GO:0005634|GO:0003677|GO:0005737|GO:0016032|GO:0005654	23971432	chr18	23971373	+	hs|18q11.2	NM_005640	TAF4b RNA polymerase II, TATA box binding protein (TBP)-associated factor, 105kDa	TAF4B	chr18:23971373-23971432	NM_005640	Hs.369519
A_33_P3225101	4.16194	2.05726	4.16194	up	FALSE	HCG1996301; Uncharacterized protein [Source:UniProtKB/TrEMBL;Acc:J3QRK2] [ENST00000579386]			73130969	chr18	73130910	+	hs|18q23	BX097452			chr18:73130910-73130969		Hs.129564
A_24_P233786	4.15546	2.05501	4.15546	up	FALSE	Homo sapiens family with sequence similarity 129, member A (FAM129A), mRNA [NM_052966]	116496	GO:0005515|GO:0003674|GO:0034976|GO:0005737|GO:0005886|GO:0005730|GO:0001934|GO:0001933|GO:0045727|GO:0005634	184760286	chr1	184760227	-	hs|1q25.3	NM_052966	family with sequence similarity 129, member A	FAM129A	chr1:184760286-184760227	NM_052966	Hs.518662
A_33_P3348011	4.15521	2.05492	4.15521	up	FALSE	Homo sapiens transducer of ERBB2, 2 pseudogene 1 (TOB2P1), non-coding RNA [NR_002936]	222699		28183182	chr6	28183123	-	hs|6p22.1	NR_002936	transducer of ERBB2, 2 pseudogene 1	TOB2P1	chr6:28183182-28183123	NR_002936	Hs.161441
A_33_P3774867	4.15288	2.05411	4.15288	up	FALSE	DLGAP1 antisense RNA 2 [Source:HGNC Symbol;Acc:28146] [ENST00000572856]			3607983	chr18	3607924	+	hs|18p11.31	BC094703			chr18:3607924-3607983		Hs.659053
A_24_P37264	4.14221	2.0504	4.14221	up	FALSE	Homo sapiens ring finger protein 144A (RNF144A), mRNA [NM_014746]	9781	GO:0016567|GO:0005794|GO:0016874|GO:0008270|GO:0016021	7183363	chr2	7183304	+	hs|2p25.1	NM_014746	ring finger protein 144A	RNF144A	chr2:7183304-7183363	NM_014746	Hs.22146
A_24_P125561	4.13467	2.04777	4.13467	up	FALSE	Homo sapiens sialic acid binding Ig-like lectin 9 (SIGLEC9), transcript variant 2, mRNA [NM_014441]	27180	GO:0005887|GO:0030246|GO:0007155|GO:0007166	51631230	chr19	51630519	+	hs|19q13.41	NM_014441	sialic acid binding Ig-like lectin 9	SIGLEC9	chr19:51630519-51631230	NM_014441	Hs.245828
A_24_P273253	4.1273	2.0452	4.1273	up	FALSE	Homo sapiens AHNAK nucleoprotein 2 (AHNAK2), mRNA [NM_138420]	113146	GO:0005634	105404612	chr14	105404553	-	hs|14q32.33	NM_138420	AHNAK nucleoprotein 2	AHNAK2	chr14:105404612-105404553	NM_138420	Hs.441783
A_33_P3357470	4.11686	2.04154	4.11686	up	FALSE	Homo sapiens RALBP1 associated Eps domain containing 2 (REPS2), transcript variant 1, mRNA [NM_004726]	9185	GO:0005515|GO:0005737|GO:0006461|GO:0007173|GO:0005509|GO:0006898	17152029	chrX	17151970	+	hs|Xp22.13	NM_004726	RALBP1 associated Eps domain containing 2	REPS2	chrX:17151970-17152029	NM_004726	Hs.186810
A_23_P103371	4.1087	2.03868	4.1087	up	FALSE	Homo sapiens arginine decarboxylase (ADC), mRNA [NM_052998]	113451	GO:0042978|GO:0005739|GO:0034641|GO:0006596|GO:0006595|GO:0008792|GO:0044281|GO:0007283|GO:0006591|GO:0097055|GO:0005829	33563751	chr1	33563692	+	hs|1p35.1	NM_052998	arginine decarboxylase	ADC	chr1:33563692-33563751	NM_052998	Hs.101807
A_23_P316472	4.10498	2.03737	4.10498	up	FALSE	Homo sapiens dynein heavy chain domain 1 (DNHD1), transcript variant 1, mRNA [NM_144666]	144132	GO:0030286|GO:0001539|GO:0030031|GO:0003777|GO:0007018	6593167	chr11	6593108	+	hs|11p15.4	NM_144666	dynein heavy chain domain 1	DNHD1	chr11:6593108-6593167	NM_144666	Hs.720080
A_23_P145238	4.10179	2.03625	4.10179	up	FALSE	Homo sapiens histone cluster 1, H2bk (HIST1H2BK), mRNA [NM_080593]	85236	GO:0046982|GO:0006334|GO:0005634|GO:0000786|GO:0003677|GO:0042742	27106250	chr6	27106191	-	hs|6p22.1	NM_080593	histone cluster 1, H2bk	HIST1H2BK	chr6:27106250-27106191	NM_080593	Hs.437275
A_32_P167239	4.08021	2.02864	4.08021	up	FALSE	Homo sapiens actin filament associated protein 1-like 1 (AFAP1L1), transcript variant 1, mRNA [NM_152406]	134265	GO:0005737|GO:0030054|GO:0005543|GO:0071437|GO:0002102	148720384	chr5	148720325	+	hs|5q32	NM_152406	actin filament associated protein 1-like 1	AFAP1L1	chr5:148720325-148720384	NM_152406	Hs.483793
A_23_P112026	4.07777	2.02778	4.07777	up	FALSE	Homo sapiens indoleamine 2,3-dioxygenase 1 (IDO1), mRNA [NM_002164]	3620	GO:0006569|GO:0070233|GO:0032693|GO:0046007|GO:0002534|GO:0032735|GO:0044281|GO:0046872|GO:0030485|GO:0005829|GO:0034641|GO:0002678|GO:0032496|GO:0007610|GO:0007565|GO:0004833|GO:0043065|GO:0009055|GO:0032421|GO:0033555|GO:0002666|GO:0019441|GO:0033754|GO:0002830|GO:0034276|GO:0020037	39785588	chr8	39785529	+	hs|8p11.21	NM_002164	indoleamine 2,3-dioxygenase 1	IDO1	chr8:39785529-39785588	NM_002164	Hs.840
A_33_P3296230	4.07254	2.02593	4.07254	up	FALSE	HUMPTHL parathyroid-like protein precursor {Homo sapiens} (exp=-1; wgp=0; cg=0), partial (11%) [THC2730443]			28122646	chr12	28122587	+	hs|12p11.22				chr12:28122587-28122646
A_33_P3260175	4.06716	2.02402	4.06716	up	FALSE	U1 spliceosomal RNA [Source:RFAM;Acc:RF00003] [ENST00000415386]			16860561	chr1	16860502	-	hs|1p36.13	BC036435			chr1:16860561-16860502		Hs.645945
A_24_P140475	4.06347	2.02271	4.06347	up	FALSE	Homo sapiens sorbin and SH3 domain containing 2 (SORBS2), transcript variant 2, mRNA [NM_021069]	8470	GO:0005515|GO:0008150|GO:0048471|GO:0030018|GO:0005886|GO:0019904|GO:0005200|GO:0005634|GO:0015629|GO:0008307|GO:0046872|GO:0008093	186535997	chr4	186533088	-	hs|4q35.1	NM_021069	sorbin and SH3 domain containing 2	SORBS2	chr4:186535997-186533088	NM_021069	Hs.655143
A_23_P167983	4.05533	2.01982	4.05533	up	FALSE	histone cluster 1, H2ac [Source:HGNC Symbol;Acc:4733] [ENST00000314088]	8334	GO:0046982|GO:0006334|GO:0005634|GO:0000786|GO:0003677	26138881	chr6	26138822	+	hs|6p22.2	XM_005249437	histone cluster 1, H2ac	HIST1H2AC	chr6:26138822-26138881	XM_005249437	Hs.622290
A_33_P3421728	4.05139	2.01842	4.05139	up	FALSE	Homo sapiens diacylglycerol kinase, gamma 90kDa (DGKG), transcript variant 1, mRNA [NM_001346]	1608	GO:0035556|GO:0007165|GO:0005737|GO:0003951|GO:0005886|GO:0048666|GO:0007596|GO:0005509|GO:0004143|GO:0030168|GO:0005524|GO:0007205	185865094	chr3	185865035	-	hs|3q27.2	NM_001346	diacylglycerol kinase, gamma 90kDa	DGKG	chr3:185865094-185865035	NM_001346	Hs.683449
A_33_P3374443	4.04687	2.01681	4.04687	up	FALSE	Homo sapiens L1 cell adhesion molecule (L1CAM), transcript variant 2, mRNA [NM_024003]	3897	GO:0008219|GO:0022409|GO:0005886|GO:0033631|GO:0050900|GO:0043621|GO:0050850|GO:0042802|GO:0007399|GO:0042734|GO:0034109|GO:0005178|GO:0006935|GO:0007411|GO:0007596|GO:0043195|GO:0007159|GO:0033691|GO:0016021|GO:0007155|GO:0007156|GO:0007157|GO:0007166|GO:0009897	153137700	chrX	153137641	-	hs|Xq28	NM_024003	L1 cell adhesion molecule	L1CAM	chrX:153137700-153137641	NM_024003	Hs.522818
A_23_P51019	4.04432	2.0159	4.04432	up	FALSE	Homo sapiens sodium channel, voltage-gated, type II, alpha subunit (SCN2A), transcript variant 1, mRNA [NM_021007]	6326	GO:0030424|GO:0033268|GO:0014704|GO:0005887|GO:0042552|GO:0005248|GO:0033270|GO:0030315|GO:0006915|GO:0001518|GO:0006814	166246166	chr2	166246107	+	hs|2q24.3	NM_021007	sodium channel, voltage-gated, type II, alpha subunit	SCN2A	chr2:166246107-166246166	NM_021007	Hs.93485
A_33_P3258712	4.02356	2.00847	4.02356	up	FALSE	PREDICTED: Homo sapiens uncharacterized LOC101928000 (LOC101928000), misc_RNA [XR_243583]			5017674	chr17	5017618	+	hs|17p13.2	XR_243583			chr17:5017618-5017674	XR_243583	Hs.660048
A_33_P3262789	4.02215	2.00797	4.02215	up	FALSE	Homo sapiens receptor accessory protein 6 (REEP6), mRNA [NM_138393]	92840	GO:0016021	1497921	chr19	1497862	+	hs|19p13.3	NM_138393	receptor accessory protein 6	REEP6	chr19:1497862-1497921	NM_138393	Hs.76277
A_24_P324520	4.01636	2.00589	4.01636	up	FALSE	Homo sapiens mature T-cell proliferation 1 (MTCP1), mRNA [NM_001018025]	4515	GO:0005739|GO:0008283	154293972	chrX	154293913	-	hs|Xq28	NM_001018025	mature T-cell proliferation 1	MTCP1	chrX:154293972-154293913	NM_001018025	Hs.6917
A_24_P178175	4.01078	2.00388	4.01078	up	FALSE	Homo sapiens gamma-glutamyltransferase 1 (GGT1), transcript variant 1, mRNA [NM_005265]	2678	GO:0019369|GO:0005515|GO:0019370|GO:0019344|GO:0006520|GO:0006805|GO:0005886|GO:0006536|GO:0050727|GO:0002682|GO:0006749|GO:0044281|GO:0007283|GO:0031362|GO:0006691|GO:0003840|GO:0006750|GO:0006751|GO:0016021	25023930	chr22	25023871	+	hs|22q11.23	NM_005265	gamma-glutamyltransferase 1	GGT1	chr22:25023871-25023930	NM_005265	Hs.645535
A_32_P34138	4.00864	2.00311	4.00864	up	FALSE	Homo sapiens family with sequence similarity 25, member A (FAM25A), mRNA [NM_001146157]	643161		88784446	chr10	88784387	+	hs|10q23.2	NM_001146157	family with sequence similarity 25, member A	FAM25A	chr10:88784387-88784446	NM_001146157	Hs.729945
A_33_P3340762	4.00807	2.00291	4.00807	up	FALSE	family with sequence similarity 230, member A [Source:HGNC Symbol;Acc:45045] [ENST00000434783]			20714787	chr22	20714728	+	hs|22q11.21	XM_005261895			chr22:20714728-20714787	XM_005261895	Hs.631667
A_23_P202978	4.00304	2.0011	4.00304	up	FALSE	Homo sapiens caspase 1, apoptosis-related cysteine peptidase (CASP1), transcript variant alpha, mRNA [NM_033292]	834	GO:0005515|GO:0035872|GO:0005829|GO:0050717|GO:0016485|GO:0050718|GO:0006508|GO:0033198|GO:0043123|GO:0072559|GO:0001666|GO:0006919|GO:0071310|GO:0072557|GO:0072558|GO:0006915|GO:0005576|GO:0008656|GO:0051882|GO:0004197|GO:0007165|GO:0060081|GO:0045087|GO:0032611|GO:0071260|GO:0097169	104897602	chr11	104897058	-	hs|11q22.3	NM_033292	caspase 1, apoptosis-related cysteine peptidase	CASP1	chr11:104897602-104897058	NM_033292	Hs.2490
A_23_P83498	4.00166	2.0006	4.00166	up	FALSE	Homo sapiens insulin-like growth factor 2 mRNA binding protein 1 (IGF2BP1), transcript variant 1, mRNA [NM_006546]	10642	GO:0017148|GO:0005515|GO:0010467|GO:0030424|GO:0048027|GO:0048471|GO:0005886|GO:0010494|GO:0005634|GO:0030175|GO:0003729|GO:0045182|GO:0005829|GO:0030426|GO:0043231|GO:0005737|GO:0000166|GO:0043197|GO:0003730|GO:0010610|GO:0070934|GO:0005730|GO:0030027|GO:0042035|GO:0030529|GO:0051028|GO:0070937	47132438	chr17	47132379	+	hs|17q21.32	NM_006546	insulin-like growth factor 2 mRNA binding protein 1	IGF2BP1	chr17:47132379-47132438	NM_006546	Hs.144936
A_23_P215060	3.99788	1.99924	3.99788	up	FALSE	Homo sapiens podocalyxin-like (PODXL), transcript variant 1, mRNA [NM_001018111]	5420	GO:0005515|GO:0022408|GO:0030335|GO:0072015|GO:0005886|GO:0032534|GO:0031528|GO:0030175|GO:0050900|GO:0033634|GO:0001726|GO:0030027|GO:0072175|GO:0005737|GO:0007162|GO:0016324|GO:0016477|GO:0005887|GO:0036057|GO:0045121|GO:0007155	131185194	chr7	131185135	-	hs|7q32.3	NM_001018111	podocalyxin-like	PODXL	chr7:131185194-131185135	NM_001018111	Hs.744213
A_23_P350005	3.98189	1.99345	3.98189	up	FALSE	Homo sapiens tripartite motif family-like 2 (TRIML2), mRNA [NM_173553]	205860	GO:0016567|GO:0016874|GO:0032526	189012558	chr4	189012499	-	hs|4q35.2	NM_173553	tripartite motif family-like 2	TRIML2	chr4:189012558-189012499	NM_173553	Hs.276429
A_33_P3232688	3.96869	1.98866	3.96869	up	FALSE	colony stimulating factor 2 receptor, alpha, low-affinity (granulocyte-macrophage) [Source:HGNC Symbol;Acc:2435] [ENST00000381524]	1438	GO:0004896|GO:0005886|GO:0005887|GO:0005576|GO:0004872	1429192	chrX	1429133	+	hs|Xp22.33		colony stimulating factor 2 receptor, alpha, low-affinity (granulocyte-macrophage)	CSF2RA	chrX:1429133-1429192
A_23_P46351	3.96443	1.98711	3.96443	up	FALSE	Homo sapiens tudor and KH domain containing (TDRKH), transcript variant 3, mRNA [NM_006862]	11022	GO:0009566|GO:0005739|GO:0003723|GO:0034587|GO:0071546|GO:0031047|GO:0007283|GO:0071547|GO:0030154|GO:0043046|GO:0007140	151746976	chr1	151746917	-	hs|1q21.3	NM_006862	tudor and KH domain containing	TDRKH	chr1:151746976-151746917	NM_006862	Hs.144439
A_33_P3220919	3.95962	1.98536	3.95962	up	FALSE	Homo sapiens adrenergic, beta, receptor kinase 2 (ADRBK2), mRNA [NM_005160]	157	GO:0031623|GO:0007165|GO:0005543|GO:0004703|GO:0004672|GO:0047696|GO:0038032|GO:0005524	26125238	chr22	26125179	+	hs|22q12.1	NM_005160	adrenergic, beta, receptor kinase 2	ADRBK2	chr22:26125179-26125238	NM_005160	Hs.657494
A_24_P942112	3.93838	1.9776	3.93838	up	FALSE	Homo sapiens cDNA FLJ10816 fis, clone NT2RP4000997, highly similar to DNA-DIRECTED RNA POLYMERASE I 135 KD POLYPEPTIDE (EC 2.7.7.6). [AK001678]	84172	GO:0005515|GO:0010467|GO:0017126|GO:0007566|GO:0009303|GO:0006363|GO:0005730|GO:0006362|GO:0032549|GO:0006361|GO:0006360|GO:0009790|GO:0003677|GO:0046872|GO:0005737|GO:0005736|GO:0001054|GO:0005654	113334739	chr2	113334680	+	hs|2q13	AK001678	polymerase (RNA) I polypeptide B, 128kDa	POLR1B	chr2:113334680-113334739		Hs.745127
A_24_P405960	3.93659	1.97695	3.93659	up	FALSE	Homo sapiens protocadherin beta 12 (PCDHB12), mRNA [NM_018932]	56124	GO:0005887|GO:0005509|GO:0007155|GO:0007156|GO:0007399	140590854	chr5	140590795	+	hs|5q31.3	NM_018932	protocadherin beta 12	PCDHB12	chr5:140590795-140590854	NM_018932	Hs.429820
A_23_P138194	3.92056	1.97106	3.92056	up	FALSE	Homo sapiens neutrophil cytosolic factor 2 (NCF2), transcript variant 1, mRNA [NM_000433]	4688	GO:0045730|GO:0005515|GO:0002474|GO:0006801|GO:0045777|GO:0032870|GO:0005829|GO:0005737|GO:0043525|GO:0016175|GO:0032496|GO:0032010|GO:0090382|GO:0042554|GO:0014823|GO:0051701|GO:0001669|GO:0042493|GO:0007568|GO:0005730|GO:0042590|GO:0009055|GO:0008022|GO:0009749|GO:0048365|GO:0006968|GO:0045087|GO:0034616|GO:0055093|GO:0032570|GO:0002479|GO:0043020	183524784	chr1	183524725	-	hs|1q25.3	NM_000433	neutrophil cytosolic factor 2	NCF2	chr1:183524784-183524725	NM_000433	Hs.587558
A_33_P3293593	3.91942	1.97064	3.91942	up	FALSE	Homo sapiens tetratricopeptide repeat domain 9B (TTC9B), mRNA [NM_152479]	148014	GO:0008150|GO:0003674|GO:0005575	40722025	chr19	40721966	-	hs|19q13.2	NM_152479	tetratricopeptide repeat domain 9B	TTC9B	chr19:40722025-40721966	NM_152479	Hs.631572
A_33_P3423551	3.91638	1.96952	3.91638	up	FALSE	Homo sapiens immediate early response 3 (IER3), mRNA [NM_003897]	8870	GO:0005515|GO:0043066|GO:0045732|GO:0043065|GO:2001020|GO:0006915|GO:0005634|GO:0009653|GO:0006282|GO:0050728|GO:0001562|GO:0000075|GO:2000377|GO:0016021|GO:0045820|GO:0046822|GO:0003085	30711635	chr6	30711576	-	hs|6p21.33	NM_003897	immediate early response 3	IER3	chr6:30711635-30711576	NM_003897	Hs.76095
A_19_P00807342	3.91395	1.96862	3.91395	up	FALSE				55834156	chr1	55834097	+	hs|1p32.3				chr1:055834097-055834156
A_33_P3312384	3.90729	1.96617	3.90729	up	FALSE	Homo sapiens long intergenic non-protein coding RNA 478 (LINC00478), transcript variant 1, long non-coding RNA [NR_027790]	388815		17979542	chr21	17979483	+	hs|21q21.1	NR_027790	long intergenic non-protein coding RNA 478	LINC00478	chr21:17979483-17979542	NR_027790	Hs.473394
A_23_P104073	3.89924	1.96319	3.89924	up	FALSE	Homo sapiens S100 calcium binding protein A3 (S100A3), mRNA [NM_002960]	6274	GO:0005737|GO:0005509	153520057	chr1	153519998	-	hs|1q21.3	NM_002960	S100 calcium binding protein A3	S100A3	chr1:153520057-153519998	NM_002960	Hs.557609
A_24_P201381	3.89875	1.96301	3.89875	up	FALSE	Homo sapiens fibroblast growth factor binding protein 3 (FGFBP3), mRNA [NM_152429]	143282	GO:0045743|GO:0017134|GO:0005576|GO:0043117|GO:0008201	93666963	chr10	93666904	-	hs|10q23.32	NM_152429	fibroblast growth factor binding protein 3	FGFBP3	chr10:93666963-93666904	NM_152429	Hs.466120
A_23_P359277	3.89544	1.96179	3.89544	up	FALSE	Homo sapiens ELOVL fatty acid elongase 7 (ELOVL7), transcript variant 1, mRNA [NM_024930]	79993	GO:0005515|GO:0005783|GO:0019367|GO:0019432|GO:0005789|GO:0044281|GO:0035338|GO:0034626|GO:0016021|GO:0042761|GO:0044255|GO:0016740	60048063	chr5	60048004	-	hs|5q12.1	NM_024930	ELOVL fatty acid elongase 7	ELOVL7	chr5:60048063-60048004	NM_024930	Hs.274256
A_23_P109072	3.88173	1.9567	3.88173	up	FALSE	Homo sapiens spalt-like transcription factor 4 (SALL4), mRNA [NM_020436]	57167	GO:0000792|GO:0001833|GO:0001843|GO:0003281|GO:0005634|GO:0000122|GO:0030326|GO:0003677|GO:0046872|GO:0006351|GO:0043234|GO:0005737|GO:0019827|GO:0045944	50400915	chr20	50400856	-	hs|20q13.2	NM_020436	spalt-like transcription factor 4	SALL4	chr20:50400915-50400856	NM_020436	Hs.517113
A_23_P210763	3.87331	1.95357	3.87331	up	FALSE	Homo sapiens jagged 1 (JAG1), mRNA [NM_000214]	182	GO:0005515|GO:0007220|GO:0005886|GO:0045599|GO:0003184|GO:0005112|GO:0072017|GO:0003215|GO:2000737|GO:0061314|GO:0045639|GO:0007219|GO:0045944|GO:0042127|GO:0045445|GO:0045446|GO:0097150|GO:0045747|GO:0030097|GO:0030334|GO:0042491|GO:0002011|GO:0001709|GO:0060411|GO:0005509|GO:0035909|GO:0045177|GO:0005576|GO:0007275|GO:0061444|GO:0001525|GO:0007399|GO:0061156|GO:0045665|GO:0016020|GO:0072070|GO:…	10619120	chr20	10619061	-	hs|20p12.2	NM_000214	jagged 1	JAG1	chr20:10619120-10619061	NM_000214	Hs.626544
A_23_P321501	3.87097	1.95269	3.87097	up	FALSE	Homo sapiens dehydrogenase/reductase (SDR family) member 2 (DHRS2), transcript variant 1, mRNA [NM_182908]	10202	GO:0043066|GO:0004090|GO:0008285|GO:0009636|GO:0005634|GO:0005635|GO:0005739|GO:0005737|GO:0005759|GO:0008207|GO:0034599|GO:0043011|GO:0055114	24114560	chr14	24114500	+	hs|14q11.2	NM_182908	dehydrogenase/reductase (SDR family) member 2	DHRS2	chr14:24114500-24114560	NM_182908	Hs.272499
A_19_P00331034	3.87074	1.95261	3.87074	up	FALSE	Homo sapiens cDNA FLJ33585 fis, clone BRAMY2012163. [AK090904]			128761832	chr4	128761773	+	hs|4q28.1	AK090904			chr4:128761773-128761832		Hs.558200
A_33_P3326588	3.86368	1.94998	3.86368	up	FALSE	Homo sapiens tumor necrosis factor receptor superfamily, member 10d, decoy with truncated death domain (TNFRSF10D), mRNA [NM_003840]	8793	GO:0007165|GO:0043066|GO:0045569|GO:0006915|GO:0016021|GO:0004888	22993186	chr8	22993127	-	hs|8p21.3	NM_003840	tumor necrosis factor receptor superfamily, member 10d, decoy with truncated death domain	TNFRSF10D	chr8:22993186-22993127	NM_003840	Hs.213467
A_23_P61524	3.8388	1.94066	3.8388	up	FALSE	Homo sapiens coiled-coil domain containing 71 (CCDC71), mRNA [NM_022903]	64925		49200268	chr3	49200209	-	hs|3p21.31	NM_022903	coiled-coil domain containing 71	CCDC71	chr3:49200268-49200209	NM_022903	Hs.211472
A_33_P3222380	3.83749	1.94016	3.83749	up	FALSE	Homo sapiens AHNAK nucleoprotein 2 (AHNAK2), mRNA [NM_138420]	113146	GO:0005634	105411626	chr14	105411567	-	hs|14q32.33	NM_138420	AHNAK nucleoprotein 2	AHNAK2	chr14:105411626-105411567	NM_138420	Hs.441783
A_33_P3342917	3.83467	1.9391	3.83467	up	FALSE	Homo sapiens synaptogyrin 2 (SYNGR2), mRNA [NM_004710]	9144	GO:0016021|GO:0006605|GO:0008021	76169009	chr17	76168950	+	hs|17q25.3	NM_004710	synaptogyrin 2	SYNGR2	chr17:76168950-76169009	NM_004710	Hs.464210
A_23_P21560	3.83316	1.93853	3.83316	up	FALSE	Homo sapiens family with sequence similarity 49, member A (FAM49A), mRNA [NM_030797]	81553	GO:0005622	16736356	chr2	16734228	-	hs|2p24.2	NM_030797	family with sequence similarity 49, member A	FAM49A	chr2:16736356-16734228	NM_030797	Hs.467769
A_24_P686965	3.83066	1.93759	3.83066	up	FALSE	Homo sapiens SH2 domain containing 5 (SH2D5), transcript variant 1, mRNA [NM_001103161]	400745		21046321	chr1	21046262	-	hs|1p36.12	NM_001103161	SH2 domain containing 5	SH2D5	chr1:21046321-21046262	NM_001103161	Hs.591522
A_24_P185709	3.82301	1.93471	3.82301	up	FALSE	Homo sapiens erythrocyte membrane protein band 4.1-like 1 (EPB41L1), transcript variant 1, mRNA [NM_012156]	2036	GO:0005886|GO:0030866|GO:0005198|GO:0007268|GO:0003779|GO:0005856|GO:0019898|GO:0005829	34820490	chr20	34820431	+	hs|20q11.23	NM_012156	erythrocyte membrane protein band 4.1-like 1	EPB41L1	chr20:34820431-34820490	NM_012156	Hs.437422
A_33_P3362886	3.81104	1.93018	3.81104	up	FALSE				46124302	chr17	46124243	-	hs|17q21.32	AK056419			chr17:46124302-46124243		Hs.667258
A_24_P31275	3.81095	1.93015	3.81095	up	FALSE	Homo sapiens ATPase, Na+/K+ transporting, beta 2 polypeptide (ATP1B2), mRNA [NM_001678]	482	GO:0005515|GO:0005737|GO:0034220|GO:0005886|GO:0007596|GO:0006810|GO:0050900|GO:0007155|GO:0005890|GO:0055085|GO:0005391	7560691	chr17	7560632	+	hs|17p13.1	NM_001678	ATPase, Na+/K+ transporting, beta 2 polypeptide	ATP1B2	chr17:7560632-7560691	NM_001678	Hs.643540
A_33_P3422897	3.80496	1.92788	3.80496	up	FALSE	Homo sapiens ATP-binding cassette, sub-family A (ABC1), member 1 (ABCA1), mRNA [NM_005502]	19	GO:0005515|GO:0008509|GO:0031267|GO:0071300|GO:0006497|GO:0044255|GO:0019905|GO:0042632|GO:0033344|GO:0005794|GO:0010745|GO:0050702|GO:0043691|GO:0005548|GO:0038027|GO:0055098|GO:0007186|GO:0005887|GO:0042157|GO:0055091|GO:0045121|GO:0007040|GO:0032367|GO:0005886|GO:0030819|GO:0017127|GO:0030139|GO:0044281|GO:0010875|GO:0045332|GO:0005543|GO:0015485|GO:0016197|GO:0034380|GO:0016887|GO:0008203|GO:…	107624071	chr9	107624012	-	hs|9q31.1	NM_005502	ATP-binding cassette, sub-family A (ABC1), member 1	ABCA1	chr9:107624071-107624012	NM_005502	Hs.659274
A_33_P3256793	3.8043	1.92763	3.8043	up	FALSE	Homo sapiens KIAA1324 (KIAA1324), transcript variant 1, mRNA [NM_020775]	57535	GO:0005802|GO:0005794|GO:0005770|GO:0016236|GO:0044090|GO:0005765|GO:0005764|GO:0003674|GO:0005887|GO:0031902|GO:2001240|GO:2000786|GO:0009267	109745851	chr1	109745792	+	hs|1p13.3	NM_020775	KIAA1324	KIAA1324	chr1:109745792-109745851	NM_020775	Hs.708190
A_23_P19987	3.80318	1.92721	3.80318	up	FALSE	Homo sapiens insulin-like growth factor 2 mRNA binding protein 3 (IGF2BP3), mRNA [NM_006547]	10643	GO:0005515|GO:0017148|GO:0048027|GO:0010467|GO:0003723|GO:0005634|GO:0006412|GO:0009653|GO:0045182|GO:0005829|GO:0042035|GO:0005737|GO:0000166|GO:0051028|GO:0003730	23350828	chr7	23350769	-	hs|7p15.3	NM_006547	insulin-like growth factor 2 mRNA binding protein 3	IGF2BP3	chr7:23350828-23350769	NM_006547	Hs.700696
A_23_P55091	3.80101	1.92638	3.80101	up	FALSE	Homo sapiens FtsJ homolog 3 (E. coli) (FTSJ3), mRNA [NM_017647]	117246	GO:0005515|GO:0001510|GO:0006364|GO:0008168|GO:0005730	61897259	chr17	61897200	-	hs|17q23.3	NM_017647	FtsJ homolog 3 (E. coli)	FTSJ3	chr17:61897259-61897200	NM_017647	Hs.463785
A_33_P3303302	3.78261	1.91938	3.78261	up	FALSE				20169856	chr16	20169797	+	hs|16p12.3				chr16:020169797-020169856
A_23_P127915	3.78201	1.91915	3.78201	up	FALSE	Homo sapiens serine/threonine kinase 33 (STK33), mRNA [NM_030906]	65975	GO:0048471|GO:0005737|GO:0046777|GO:0005794|GO:0004674|GO:0005634|GO:0005524	8413725	chr11	8413666	-	hs|11p15.4	NM_030906	serine/threonine kinase 33	STK33	chr11:8413725-8413666	NM_030906	Hs.501833
A_23_P167479	3.77922	1.91809	3.77922	up	FALSE	Homo sapiens interleukin 17B (IL17B), mRNA [NM_014443]	27190	GO:1900017|GO:0006955|GO:0006954|GO:0007267|GO:0005615|GO:0005125	148756375	chr5	148756316	-	hs|5q32	NM_014443	interleukin 17B	IL17B	chr5:148756375-148756316	NM_014443	Hs.156979
A_19_P00326917	3.77504	1.91649	3.77504	up	FALSE	Homo sapiens cDNA FLJ33585 fis, clone BRAMY2012163. [AK090904]			128761675	chr4	128761616	+	hs|4q28.1	AK090904			chr4:128761616-128761675		Hs.558200
A_23_P407206	3.76958	1.9144	3.76958	up	FALSE	Homo sapiens ceroid-lipofuscinosis, neuronal 8 (epilepsy, progressive with mental retardation) (CLN8), mRNA [NM_018941]	2055	GO:0008219|GO:0008361|GO:0060041|GO:0005783|GO:0006672|GO:0045494|GO:0030163|GO:0050881|GO:0033116|GO:0050884|GO:0050885|GO:0007628|GO:0046513|GO:0044257|GO:0008203|GO:0008306|GO:0060052|GO:0005793|GO:0008610|GO:0021523|GO:0043066|GO:0051348|GO:0045861|GO:0007399|GO:0006869|GO:0035176|GO:0005789|GO:0051935|GO:0007006|GO:0016021|GO:0006644|GO:0007601|GO:0007040|GO:0001306	1734701	chr8	1734642	+	hs|8p23.3	NM_018941	ceroid-lipofuscinosis, neuronal 8 (epilepsy, progressive with mental retardation)	CLN8	chr8:1734642-1734701	NM_018941	Hs.127675
A_19_P00315672	3.75398	1.90842	3.75398	up	FALSE				71867036	chr5	71866977	-	hs|5q13.2				chr5:071867036-071866977
A_23_P114883	3.7361	1.90153	3.7361	up	FALSE	Homo sapiens fibromodulin (FMOD), transcript variant 1, mRNA [NM_002023]	2331	GO:0005796|GO:0005975|GO:0005578|GO:0005576|GO:0044281|GO:0005615|GO:0042339|GO:0031012|GO:0007181|GO:0018146|GO:0030198|GO:0042340|GO:0030203|GO:0043202	203309874	chr1	203309815	-	hs|1q32.1	NM_002023	fibromodulin	FMOD	chr1:203309874-203309815	NM_002023	Hs.519168
A_33_P3665553	3.73609	1.90153	3.73609	up	FALSE	Homo sapiens cDNA FLJ44253 fis, clone TKIDN2009092. [AK126241]	100233156		60884	chrUn_gl000218	60825	-		AK126241	tektin 4 pseudogene	LOC100233156	chrUn_gl000218:60884-60825		Hs.595418
A_23_P165840	3.72007	1.89533	3.72007	up	FALSE	Homo sapiens ornithine decarboxylase 1 (ODC1), mRNA [NM_002539]	4953	GO:0034641|GO:0008284|GO:0006596|GO:0004586|GO:0001822|GO:0006521|GO:0006595|GO:0033387|GO:0044281|GO:0005575|GO:0009615|GO:0005829	10580847	chr2	10580788	-	hs|2p25.1	NM_002539	ornithine decarboxylase 1	ODC1	chr2:10580847-10580788	NM_002539	Hs.467701
A_23_P259621	3.71618	1.89382	3.71618	up	FALSE	Homo sapiens linker for activation of T cells family, member 2 (LAT2), transcript variant 1, mRNA [NM_032464]	7462	GO:0050853|GO:0035556|GO:0005515|GO:0042113|GO:0043303|GO:0019722|GO:0005886|GO:0045087|GO:0045121|GO:0016021|GO:0042169|GO:0038095	73644135	chr7	73644076	+	hs|7q11.23	NM_032464	linker for activation of T cells family, member 2	LAT2	chr7:73644076-73644135	NM_032464	Hs.741249
A_23_P209987	3.71317	1.89265	3.71317	up	FALSE	Homo sapiens polymerase (RNA) I polypeptide B, 128kDa (POLR1B), transcript variant 1, mRNA [NM_019014]	84172	GO:0005515|GO:0010467|GO:0017126|GO:0007566|GO:0009303|GO:0006363|GO:0005730|GO:0006362|GO:0032549|GO:0006361|GO:0006360|GO:0009790|GO:0003677|GO:0046872|GO:0005737|GO:0005736|GO:0001054|GO:0005654	113333485	chr2	113333426	+	hs|2q13	NM_019014	polymerase (RNA) I polypeptide B, 128kDa	POLR1B	chr2:113333426-113333485	NM_019014	Hs.745127
A_19_P00318511	3.71236	1.89234	3.71236	up	FALSE	Homo sapiens, clone IMAGE:3960940, mRNA, partial cds. [BC014369]			227044910	chr2	227044851	-	hs|2q36.3	TCONS_00003502			chr2:227044910-227044851		Hs.516739
A_23_P121795	3.71041	1.89158	3.71041	up	FALSE	Homo sapiens sorbin and SH3 domain containing 2 (SORBS2), transcript variant 2, mRNA [NM_021069]	8470	GO:0005515|GO:0008150|GO:0048471|GO:0030018|GO:0005886|GO:0019904|GO:0005200|GO:0005634|GO:0015629|GO:0008307|GO:0046872|GO:0008093	186515040	chr4	186510881	-	hs|4q35.1	NM_021069	sorbin and SH3 domain containing 2	SORBS2	chr4:186515040-186510881	NM_021069	Hs.655143
A_23_P137016	3.69224	1.8845	3.69224	up	FALSE	Homo sapiens spermidine/spermine N1-acetyltransferase 1 (SAT1), transcript variant 1, mRNA [NM_002970]	6303	GO:0005622|GO:0005515|GO:0034641|GO:0006596|GO:0042127|GO:0019809|GO:0006595|GO:0044281|GO:0001525|GO:0009447|GO:0004145|GO:0005829	23804114	chrX	23804055	+	hs|Xp22.11	NM_002970	spermidine/spermine N1-acetyltransferase 1	SAT1	chrX:23804055-23804114	NM_002970	Hs.28491
A_33_P3371727	3.69054	1.88383	3.69054	up	FALSE	spermidine/spermine N1-acetyltransferase 1 [Source:HGNC Symbol;Acc:10540] [ENST00000379253]	6303	GO:0005622|GO:0005515|GO:0034641|GO:0006596|GO:0042127|GO:0019809|GO:0006595|GO:0044281|GO:0001525|GO:0009447|GO:0004145|GO:0005829	23802328	chrX	23802269	+	hs|Xp22.11	AK310078	spermidine/spermine N1-acetyltransferase 1	SAT1	chrX:23802269-23802328		Hs.28491
A_33_P3264855	3.688	1.88284	3.688	up	FALSE	Homo sapiens zinc finger protein 192 pseudogene 1 (ZNF192P1), non-coding RNA [NR_103448]	651302		28137340	chr6	28137281	+	hs|6p22.1	NR_103448	zinc finger protein 192 pseudogene 1	ZNF192P1	chr6:28137281-28137340	NR_103448
A_23_P24716	3.68586	1.882	3.68586	up	FALSE	Homo sapiens transmembrane protein 132A (TMEM132A), transcript variant 1, mRNA [NM_017870]	54972	GO:0008150|GO:0003674|GO:0000139|GO:0005789|GO:0016021|GO:0005575	60704611	chr11	60704552	+	hs|11q12.2	NM_017870	transmembrane protein 132A	TMEM132A	chr11:60704552-60704611	NM_017870	Hs.118552
A_23_P252471	3.67662	1.87838	3.67662	up	FALSE	Homo sapiens platelet/endothelial cell adhesion molecule 1 (PECAM1), mRNA [NM_000442]	5175	GO:0072011|GO:0005515|GO:0006909|GO:0008037|GO:0030054|GO:0005886|GO:0030168|GO:0050900|GO:0005615|GO:0050904|GO:0007165|GO:0007596|GO:0002576|GO:0031092|GO:0016021|GO:0007155	62400603	chr17	62400544	-	hs|17q23.3	NM_000442	platelet/endothelial cell adhesion molecule 1	PECAM1	chr17:62400603-62400544	NM_000442	Hs.376675
A_24_P329597	3.67512	1.87779	3.67512	up	FALSE	Homo sapiens ubiquilin 1 (UBQLN1), transcript variant 1, mRNA [NM_013438]	29979	GO:0005515|GO:0043234|GO:0048471|GO:0034976|GO:0005737|GO:0000502|GO:0005783|GO:0097194|GO:0071456|GO:0031396|GO:0005634|GO:0019900	86275724	chr9	86275665	-	hs|9q21.32	NM_013438	ubiquilin 1	UBQLN1	chr9:86275724-86275665	NM_013438	Hs.9589
A_23_P209499	3.67031	1.8759	3.67031	up	FALSE	Homo sapiens paired box 3 (PAX3), transcript variant PAX3D, mRNA [NM_181458]	5077	GO:0005515|GO:0060594|GO:0008284|GO:0003700|GO:0006366|GO:0008283|GO:0003705|GO:0007605|GO:0001755|GO:0001843|GO:0006915|GO:0005634|GO:0048663|GO:0000122|GO:0021527|GO:0043565|GO:0007507|GO:0007517|GO:0045944|GO:0003682|GO:0071837|GO:0009887|GO:0045893|GO:0048066	223064840	chr2	223064781	-	hs|2q36.1	NM_181458	paired box 3	PAX3	chr2:223064840-223064781	NM_181458	Hs.42146
A_24_P902052	3.66392	1.87339	3.66392	up	FALSE	Homo sapiens differentiation antagonizing non-protein coding RNA (DANCR), long non-coding RNA [NR_024031]	57291		53579768	chr4	53579709	+	hs|4q12	NR_024031	differentiation antagonizing non-protein coding RNA	DANCR	chr4:53579709-53579768	NR_024031	Hs.744077
A_23_P307544	3.65879	1.87137	3.65879	up	FALSE	Homo sapiens plexin A2 (PLXNA2), mRNA [NM_025179]	5362	GO:0005515|GO:0030334|GO:0021935|GO:0005886|GO:0001756|GO:0060037|GO:0002116|GO:0005622|GO:0051642|GO:0017154|GO:0005887|GO:0007411|GO:0071526|GO:0021915|GO:0060174	208196333	chr1	208196274	-	hs|1q32.2	NM_025179	plexin A2	PLXNA2	chr1:208196333-208196274	NM_025179	Hs.497626
A_23_P139864	3.65785	1.871	3.65785	up	FALSE	Homo sapiens germ cell associated 1 (GSG1), transcript variant 1, mRNA [NM_031289]	83445	GO:0005789|GO:0016021|GO:0070063	13237859	chr12	13237800	-	hs|12p13.1	NM_031289	germ cell associated 1	GSG1	chr12:13237859-13237800	NM_031289	Hs.240053
A_24_P125871	3.64022	1.86403	3.64022	up	FALSE	Homo sapiens receptor-interacting serine-threonine kinase 4 (RIPK4), mRNA [NM_020639]	54101	GO:0005515|GO:0005737|GO:0016020|GO:0004674|GO:0005524|GO:0002009	43159692	chr21	43159633	-	hs|21q22.3	NM_020639	receptor-interacting serine-threonine kinase 4	RIPK4	chr21:43159692-43159633	NM_020639	Hs.517310
A_23_P52298	3.62876	1.85948	3.62876	up	FALSE	Homo sapiens nucleophosmin/nucleoplasmin 3 (NPM3), mRNA [NM_006993]	10360	GO:0005515|GO:0009303|GO:0006364|GO:0005730|GO:0003676	103541278	chr10	103541219	-	hs|10q24.32	NM_006993	nucleophosmin/nucleoplasmin 3	NPM3	chr10:103541278-103541219	NM_006993	Hs.90691
A_19_P00332241	3.62717	1.85884	3.62717	up	FALSE	Homo sapiens DGUOK antisense RNA 1 (DGUOK-AS1), transcript variant 1, long non-coding RNA [NR_104029]	100874048		74208305	chr2	74208246	-	hs|2p13.1	NR_104029	DGUOK antisense RNA 1	DGUOK-AS1	chr2:74208305-74208246	NR_104029
A_33_P3296482	3.62095	1.85637	3.62095	up	FALSE	Homo sapiens protein tyrosine phosphatase, receptor type, K (PTPRK), transcript variant 2, mRNA [NM_002844]	5796	GO:0005515|GO:0010839|GO:0030424|GO:0008285|GO:0008013|GO:0030425|GO:0034644|GO:0006470|GO:0005912|GO:0005911|GO:0005001|GO:0048041|GO:0043025|GO:0007179|GO:0007155|GO:0004725|GO:0030336|GO:0031256|GO:0045295|GO:0009986|GO:0019901|GO:0045786|GO:0007165|GO:0016477|GO:0005887|GO:0034394|GO:0034614|GO:0016021|GO:0045892|GO:0001750	128561243	chr6	128561184	-	hs|6q22.33	NM_002844	protein tyrosine phosphatase, receptor type, K	PTPRK	chr6:128561243-128561184	NM_002844	Hs.155919
A_19_P00321941	3.60968	1.85187	3.60968	up	FALSE	Homo sapiens long intergenic non-protein coding RNA 704 (LINC00704), long non-coding RNA [NR_024475]	100216001		4692437	chr10	4692378	-	hs|10p15.1	NR_024475	long intergenic non-protein coding RNA 704	LINC00704	chr10:4692437-4692378	NR_024475	Hs.634869
A_19_P00801158	3.60155	1.84862	3.60155	up	FALSE	transmembrane protein 182 [Source:HGNC Symbol;Acc:26391] [ENST00000486293]	130827	GO:0016021	103459929	chr2	103414459	+	hs|2q12.1		transmembrane protein 182	TMEM182	chr2:103414459-103459929
A_33_P3286988	3.59625	1.84649	3.59625	up	FALSE	601823216F1 NIH_MGC_77 Homo sapiens cDNA clone IMAGE:4043354 5', mRNA sequence [BF106382]			30337988	chr15	30337929	-	hs|15q13.2	BF106382			chr15:30337988-30337929		Hs.612592
A_33_P3405213	3.58898	1.84358	3.58898	up	FALSE	Homo sapiens platelet/endothelial cell adhesion molecule 1 (PECAM1), mRNA [NM_000442]	5175	GO:0072011|GO:0005515|GO:0006909|GO:0008037|GO:0030054|GO:0005886|GO:0030168|GO:0050900|GO:0005615|GO:0050904|GO:0007165|GO:0007596|GO:0002576|GO:0031092|GO:0016021|GO:0007155	62400731	chr17	62400672	-	hs|17q23.3	NM_000442	platelet/endothelial cell adhesion molecule 1	PECAM1	chr17:62400731-62400672	NM_000442	Hs.376675
A_23_P171336	3.58458	1.8418	3.58458	up	FALSE	Homo sapiens nuclear RNA export factor 3 (NXF3), mRNA [NM_022052]	56000	GO:0005515|GO:0005737|GO:0006406|GO:0000166|GO:0016973|GO:0042272|GO:0005634|GO:0003729	102330853	chrX	102330794	-	hs|Xq22.1	NM_022052	nuclear RNA export factor 3	NXF3	chrX:102330853-102330794	NM_022052	Hs.60386
A_23_P253958	3.5771	1.83879	3.5771	up	FALSE	Homo sapiens leucine rich repeat containing 17 (LRRC17), transcript variant 2, mRNA [NM_005824]	10234	GO:0033687|GO:0045671|GO:0048539|GO:0005615|GO:0001649	102584885	chr7	102584826	+	hs|7q22.1	NM_005824	leucine rich repeat containing 17	LRRC17	chr7:102584826-102584885	NM_005824	Hs.567412
A_24_P208345	3.54466	1.82565	3.54466	up	FALSE	Homo sapiens solute carrier family 45, member 3 (SLC45A3), mRNA [NM_033102]	85414	GO:0016021|GO:0055085	205627096	chr1	205627037	-	hs|1q32.1	NM_033102	solute carrier family 45, member 3	SLC45A3	chr1:205627096-205627037	NM_033102	Hs.278695
A_24_P228717	3.53415	1.82136	3.53415	up	FALSE	Homo sapiens ras-related C3 botulinum toxin substrate 2 (rho family, small GTP binding protein Rac2) (RAC2), mRNA [NM_002872]	5880	GO:0051056|GO:0008284|GO:0030036|GO:0005886|GO:0007264|GO:0045453|GO:0003924|GO:0060263|GO:0030168|GO:0005635|GO:0005525|GO:0005829|GO:0007165|GO:0007411|GO:0007596|GO:0030031|GO:0010310	37627281	chr22	37622795	-	hs|22q13.1	NM_002872	ras-related C3 botulinum toxin substrate 2 (rho family, small GTP binding protein Rac2)	RAC2	chr22:37627281-37622795	NM_002872	Hs.517601
A_19_P00804812	3.52758	1.81868	3.52758	up	FALSE				80509279	chr4	80509220	+	hs|4q21.21				chr4:080509220-080509279
A_23_P363399	3.52302	1.81681	3.52302	up	FALSE	Homo sapiens solute carrier family 38, member 1 (SLC38A1), transcript variant 1, mRNA [NM_030674]	81539	GO:0030424|GO:0015804|GO:0005886|GO:0005283|GO:0001504|GO:0015175|GO:0006865|GO:0007268|GO:0015186|GO:0016021|GO:0055085|GO:0006811	46582066	chr12	46582007	-	hs|12q13.11	NM_030674	solute carrier family 38, member 1	SLC38A1	chr12:46582066-46582007	NM_030674	Hs.533770
A_24_P252497	3.51864	1.81502	3.51864	up	FALSE	Homo sapiens tribbles pseudokinase 1 (TRIB1), transcript variant 1, mRNA [NM_025195]	10221	GO:0032436|GO:0007254|GO:0031434|GO:0048662|GO:0005634|GO:0005524|GO:0043433|GO:0014912|GO:0005737|GO:0004672|GO:0043405|GO:0032496|GO:0004860|GO:0055106|GO:0006468|GO:0006469|GO:0031665|GO:0031625|GO:0008134	126450513	chr8	126450454	+	hs|8q24.13	NM_025195	tribbles pseudokinase 1	TRIB1	chr8:126450454-126450513	NM_025195	Hs.444947
A_23_P381017	3.51675	1.81424	3.51675	up	FALSE	Homo sapiens Williams Beuren syndrome chromosome region 27 (WBSCR27), mRNA [NM_152559]	155368		73249148	chr7	73249089	-	hs|7q11.23	NM_152559	Williams Beuren syndrome chromosome region 27	WBSCR27	chr7:73249148-73249089	NM_152559	Hs.647042
A_32_P55135	3.5128	1.81262	3.5128	up	FALSE	Homo sapiens synovial sarcoma, X breakpoint 1 (SSX1), transcript variant 2, mRNA [NM_005635]	6756	GO:0006355|GO:0003714|GO:0005634|GO:0003676|GO:0006351	48126535	chrX	48126476	+	hs|Xp11.23	NM_005635	synovial sarcoma, X breakpoint 1	SSX1	chrX:48126476-48126535	NM_005635	Hs.434142
A_33_P3368750	3.50053	1.80757	3.50053	up	FALSE	Homo sapiens progestin and adipoQ receptor family member V (PAQR5), transcript variant 1, mRNA [NM_001104554]	54852	GO:0048477|GO:0007275|GO:0016021|GO:0005496|GO:0030154	69699954	chr15	69699895	+	hs|15q23	NM_001104554	progestin and adipoQ receptor family member V	PAQR5	chr15:69699895-69699954	NM_001104554	Hs.591096
A_24_P63522	3.47551	1.79722	3.47551	up	FALSE	Homo sapiens 3-hydroxy-3-methylglutaryl-CoA synthase 1 (soluble) (HMGCS1), transcript variant 2, mRNA [NM_002130]	3157	GO:0006629|GO:0006695|GO:0005886|GO:0009645|GO:0005634|GO:0044281|GO:0014074|GO:0042803|GO:0005829|GO:0071372|GO:0005737|GO:0071397|GO:0008144|GO:0001101|GO:0033197|GO:0044255|GO:0004421|GO:0043177|GO:0042493|GO:0046690|GO:0005730|GO:0008299|GO:0001889|GO:0007420|GO:0055094|GO:0016853|GO:0008584	43290176	chr5	43290117	-	hs|5p12	NM_002130	3-hydroxy-3-methylglutaryl-CoA synthase 1 (soluble)	HMGCS1	chr5:43290176-43290117	NM_002130	Hs.397729
A_33_P3384617	3.46938	1.79468	3.46938	up	FALSE	BX114012 Soares_testis_NHT Homo sapiens cDNA clone IMAGp998G154108, mRNA sequence [BX114012]			19380231	chr13	19380172	-	hs|13q11	TCONS_l2_00007046			chr13:19380231-19380172		Hs.558816
A_33_P3319905	3.46688	1.79364	3.46688	up	FALSE	Homo sapiens triggering receptor expressed on myeloid cells 1 (TREM1), transcript variant 1, mRNA [NM_018643]	54210	GO:0035556|GO:0005886|GO:0007596|GO:0045087|GO:0006959|GO:0005576|GO:0004872|GO:0016021|GO:0050900	41243592	chr6	41243533	-	hs|6p21.1	NM_018643	triggering receptor expressed on myeloid cells 1	TREM1	chr6:41243592-41243533	NM_018643	Hs.283022
A_19_P00318930	3.4655	1.79306	3.4655	up	FALSE				50654411	chr15	50654352	+	hs|15q21.2				chr15:050654352-050654411
A_23_P7313	3.46547	1.79305	3.46547	up	FALSE	Homo sapiens secreted phosphoprotein 1 (SPP1), transcript variant 1, mRNA [NM_001040058]	6696	GO:0048471|GO:0007566|GO:0010811|GO:0030593|GO:0031988|GO:0050840|GO:0045177|GO:0005576|GO:0033280|GO:0042995|GO:0048545|GO:0005125|GO:0005615|GO:0031214|GO:0001649|GO:0048685|GO:0046697|GO:0006954|GO:0045780|GO:0030198|GO:0007155	88903979	chr4	88903920	+	hs|4q22.1	NM_001040058	secreted phosphoprotein 1	SPP1	chr4:88903920-88903979	NM_001040058	Hs.313
A_33_P3362991	3.4624	1.79177	3.4624	up	FALSE				238206871	chr2	238206812	+	hs|2q37.3				chr2:238206812-238206871
A_32_P88349	3.44288	1.78362	3.44288	up	FALSE	PREDICTED: Homo sapiens uncharacterized LOC100996473 (LOC100996473), mRNA [XM_005272745]			149576615	chr1	149576594	-	hs|1q21.2	XM_005272745			chr1:149576615-149576594	XM_005272745	Hs.730030
A_19_P00804911	3.44186	1.78319	3.44186	up	FALSE				49971640	chr12	49971581	-	hs|12q13.12				chr12:049971640-049971581
A_23_P99642	3.43548	1.78051	3.43548	up	FALSE	Homo sapiens solute carrier family 7 (amino acid transporter light chain, y+L system), member 7 (SLC7A7), transcript variant 3, mRNA [NM_001126106]	9056	GO:0016323|GO:0006520|GO:0006461|GO:0015171|GO:0005886|GO:0007596|GO:0005887|GO:0006865|GO:0006810|GO:0050900|GO:0055085|GO:0006811	23242663	chr14	23242604	-	hs|14q11.2	NM_001126106	solute carrier family 7 (amino acid transporter light chain, y+L system), member 7	SLC7A7	chr14:23242663-23242604	NM_001126106	Hs.513147
A_19_P00330453	3.43422	1.77998	3.43422	up	FALSE				69906355	chr8	69906296	+	hs|8q13.2				chr8:069906296-069906355
A_32_P86763	3.43332	1.7796	3.43332	up	FALSE	Homo sapiens transglutaminase 2 (TGM2), transcript variant 1, mRNA [NM_004613]	7052	GO:0005515|GO:0005886|GO:0019904|GO:0043277|GO:0005525|GO:0048661|GO:0046872|GO:0045785|GO:0005739|GO:0001974|GO:0051482|GO:0003810|GO:0050729|GO:0051260|GO:0018153|GO:0060662|GO:0043123|GO:0060445	36757912	chr20	36757853	-	hs|20q11.23	NM_004613	transglutaminase 2	TGM2	chr20:36757912-36757853	NM_004613	Hs.517033
A_23_P360744	3.41981	1.77392	3.41981	up	FALSE	Homo sapiens recombination activating gene 1 (RAG1), mRNA [NM_000448]	5896	GO:0005515|GO:0004842|GO:0033077|GO:0033151|GO:0002331|GO:0070244|GO:0048538|GO:0005634|GO:0006310|GO:0003677|GO:0046872|GO:0042803|GO:0051865|GO:0043565|GO:0002250|GO:0042393|GO:0006955|GO:0004519|GO:0030183|GO:0045580|GO:0008270|GO:0043154|GO:0043029|GO:0010390	36601183	chr11	36601124	+	hs|11p12	NM_000448	recombination activating gene 1	RAG1	chr11:36601124-36601183	NM_000448	Hs.73958
A_24_P261734	3.40789	1.76888	3.40789	up	FALSE	Homo sapiens solute carrier family 38, member 1 (SLC38A1), transcript variant 1, mRNA [NM_030674]	81539	GO:0030424|GO:0015804|GO:0005886|GO:0005283|GO:0001504|GO:0015175|GO:0006865|GO:0007268|GO:0015186|GO:0016021|GO:0055085|GO:0006811	46577120	chr12	46577061	-	hs|12q13.11	NM_030674	solute carrier family 38, member 1	SLC38A1	chr12:46577120-46577061	NM_030674	Hs.533770
A_33_P3292387	3.39436	1.76314	3.39436	up	FALSE	Homo sapiens leucine-rich repeats and IQ motif containing 3 (LRRIQ3), mRNA [NM_001105659]	127255		74648282	chr1	74648223	-	hs|1p31.1	NM_001105659	leucine-rich repeats and IQ motif containing 3	LRRIQ3	chr1:74648282-74648223	NM_001105659	Hs.644625
A_23_P28772	3.3855	1.75937	3.3855	up	FALSE	Homo sapiens dysbindin (dystrobrevin binding protein 1) domain containing 2 (DBNDD2), transcript variant 6, mRNA [NM_001048226]	55861	GO:0005515|GO:0005737|GO:0006469	44038971	chr20	44038912	+	hs|20q13.12	NM_001048226	dysbindin (dystrobrevin binding protein 1) domain containing 2	DBNDD2	chr20:44038912-44038971	NM_001048226	Hs.730643
A_23_P81392	3.38516	1.75922	3.38516	up	FALSE	Homo sapiens WW and C2 domain containing 1 (WWC1), transcript variant 3, mRNA [NM_015238]	23286	GO:0005515|GO:0048471|GO:0006355|GO:0005794|GO:0003713|GO:0005634|GO:0032587|GO:0035329|GO:0006351|GO:0005829|GO:0035330|GO:0043234|GO:0005737|GO:0016477|GO:0043410|GO:0030674	167896186	chr5	167896127	+	hs|5q34	NM_015238	WW and C2 domain containing 1	WWC1	chr5:167896127-167896186	NM_015238	Hs.484047
A_33_P3323928	3.38468	1.75902	3.38468	up	FALSE	Homo sapiens long intergenic non-protein coding RNA 263 (LINC00263), long non-coding RNA [NR_026762]	90271		102133749	chr10	102133690	+	hs|10q24.31	NR_026762	long intergenic non-protein coding RNA 263	LINC00263	chr10:102133690-102133749	NR_026762	Hs.628088
A_23_P312851	3.3792	1.75668	3.3792	up	FALSE	Homo sapiens premelanosome protein (PMEL), transcript variant 3, mRNA [NM_006928]	6490	GO:0005515|GO:0042470|GO:0005794|GO:0042438|GO:0005886|GO:0032438|GO:0032585|GO:0005789|GO:0005576|GO:0016021	56349072	chr12	56348089	-	hs|12q13.2	NM_006928	premelanosome protein	PMEL	chr12:56349072-56348089	NM_006928	Hs.95972
A_24_P291826	3.37702	1.75575	3.37702	up	FALSE	Homo sapiens synaptotagmin-like 3 (SYTL3), transcript variant 3, mRNA [NM_001009991]	94120	GO:0005544|GO:0017137|GO:0006887|GO:0042043|GO:0006886|GO:0019897|GO:0012505	159181739	chr6	159181680	+	hs|6q25.3	NM_001009991	synaptotagmin-like 3	SYTL3	chr6:159181680-159181739	NM_001009991	Hs.436977
A_32_P351968	3.36935	1.75247	3.36935	up	FALSE	Homo sapiens major histocompatibility complex, class II, DM beta (HLA-DMB), mRNA [NM_002118]	3109	GO:0019886|GO:0006955|GO:0031902|GO:0042613|GO:0016021|GO:0005765	32902563	chr6	32902504	-	hs|6p21.32	NM_002118	major histocompatibility complex, class II, DM beta	HLA-DMB	chr6:32902563-32902504	NM_002118	Hs.351279
A_33_P3238415	3.36877	1.75222	3.36877	up	FALSE	Homo sapiens germ cell associated 1 (GSG1), transcript variant 3, mRNA [NM_001080554]	83445	GO:0005789|GO:0016021|GO:0070063	13237895	chr12	13237836	-	hs|12p13.1	NM_001080554	germ cell associated 1	GSG1	chr12:13237895-13237836	NM_001080554	Hs.240053
A_33_P3339070	3.36155	1.74913	3.36155	up	FALSE	Homo sapiens long intergenic non-protein coding RNA 704 (LINC00704), long non-coding RNA [NR_024475]	100216001		4692436	chr10	4692377	-	hs|10p15.1	NR_024475	long intergenic non-protein coding RNA 704	LINC00704	chr10:4692436-4692377	NR_024475	Hs.634869
A_32_P220463	3.35653	1.74697	3.35653	up	FALSE	Homo sapiens fibrillarin-like 1 (FBLL1), non-coding RNA [NR_024356]	345630	GO:0030529|GO:0006364|GO:0003723|GO:0008168|GO:0005730|GO:0008033	167957622	chr5	167957563	+	hs|5q34	NR_024356	fibrillarin-like 1	FBLL1	chr5:167957563-167957622	NR_024356	Hs.166262
A_33_P3371718	3.35439	1.74605	3.35439	up	FALSE	Homo sapiens spermidine/spermine N1-acetyltransferase 1 (SAT1), transcript variant 1, mRNA [NM_002970]	6303	GO:0005622|GO:0005515|GO:0034641|GO:0006596|GO:0042127|GO:0019809|GO:0006595|GO:0044281|GO:0001525|GO:0009447|GO:0004145|GO:0005829	23803922	chrX	23803863	+	hs|Xp22.11	NM_002970	spermidine/spermine N1-acetyltransferase 1	SAT1	chrX:23803863-23803922	NM_002970	Hs.28491
A_23_P74609	3.34669	1.74273	3.34669	up	FALSE	Homo sapiens G0/G1switch 2 (G0S2), mRNA [NM_015714]	50486	GO:0005811|GO:0005739|GO:0005515|GO:0003674|GO:2001238|GO:0044281|GO:0097191|GO:0044255	209849656	chr1	209849597	+	hs|1q32.2	NM_015714	G0/G1switch 2	G0S2	chr1:209849597-209849656	NM_015714	Hs.432132
A_23_P103617	3.34307	1.74117	3.34307	up	FALSE	Homo sapiens annexin A9 (ANXA9), mRNA [NM_003568]	8416	GO:0005544|GO:0005515|GO:0016337|GO:0005543|GO:0009986|GO:0015464|GO:0005509|GO:0001786|GO:0042803|GO:0005829	150968002	chr1	150967943	+	hs|1q21.3	NM_003568	annexin A9	ANXA9	chr1:150967943-150968002	NM_003568	Hs.3346
A_23_P42257	3.33995	1.73983	3.33995	up	FALSE	Homo sapiens immediate early response 3 (IER3), mRNA [NM_003897]	8870	GO:0005515|GO:0043066|GO:0045732|GO:0043065|GO:2001020|GO:0006915|GO:0005634|GO:0009653|GO:0006282|GO:0050728|GO:0001562|GO:0000075|GO:2000377|GO:0016021|GO:0045820|GO:0046822|GO:0003085	30711371	chr6	30711312	-	hs|6p21.33	NM_003897	immediate early response 3	IER3	chr6:30711371-30711312	NM_003897	Hs.76095
A_23_P24192	3.32934	1.73524	3.32934	up	FALSE	Homo sapiens ribosomal RNA processing 12 homolog (S. cerevisiae) (RRP12), transcript variant 1, mRNA [NM_015179]	23223	GO:0031965|GO:0005730|GO:0016021	99125880	chr10	99123617	-	hs|10q24.1	NM_015179	ribosomal RNA processing 12 homolog (S. cerevisiae)	RRP12	chr10:99125880-99123617	NM_015179	Hs.434251
A_19_P00813557	3.32728	1.73434	3.32728	up	FALSE				118394876	chr1	118394817	+	hs|1p12				chr1:118394817-118394876
A_33_P3452297	3.32419	1.733	3.32419	up	FALSE	Homo sapiens long intergenic non-protein coding RNA 317 (LINC00317), long non-coding RNA [NR_038872]	378828		23095718	chr21	23095659	-	hs|21q21.1	NR_038872	long intergenic non-protein coding RNA 317	LINC00317	chr21:23095718-23095659	NR_038872	Hs.551009
A_23_P160167	3.32233	1.7322	3.32233	up	FALSE	Homo sapiens tetraspanin 1 (TSPAN1), mRNA [NM_005727]	10103	GO:0016021|GO:0005765	46651232	chr1	46651173	+	hs|1p34.1	NM_005727	tetraspanin 1	TSPAN1	chr1:46651173-46651232	NM_005727	Hs.38972
A_24_P362904	3.32021	1.73127	3.32021	up	FALSE	Homo sapiens 6-phosphofructo-2-kinase/fructose-2,6-biphosphatase 4 (PFKFB4), mRNA [NM_004567]	5210	GO:0005975|GO:0004331|GO:0006006|GO:0044281|GO:0006003|GO:0005524|GO:0006096|GO:0003873|GO:0006000|GO:0005829	48555513	chr3	48555454	-	hs|3p21.31	NM_004567	6-phosphofructo-2-kinase/fructose-2,6-biphosphatase 4	PFKFB4	chr3:48555513-48555454	NM_004567	Hs.476217
A_33_P3241081	3.31608	1.72948	3.31608	up	FALSE	Homo sapiens AKNA domain containing 1 (AKNAD1), transcript variant 1, mRNA [NM_152763]	254268	GO:0005737	109366052	chr1	109365993	-	hs|1p13.3	NM_152763	AKNA domain containing 1	AKNAD1	chr1:109366052-109365993	NM_152763	Hs.729441
A_24_P11462	3.29842	1.72177	3.29842	up	FALSE	Homo sapiens arginine decarboxylase (ADC), mRNA [NM_052998]	113451	GO:0042978|GO:0005739|GO:0034641|GO:0006596|GO:0006595|GO:0008792|GO:0044281|GO:0007283|GO:0006591|GO:0097055|GO:0005829	33585971	chr1	33585912	+	hs|1p35.1	NM_052998	arginine decarboxylase	ADC	chr1:33585912-33585971	NM_052998	Hs.101807
A_32_P59302	3.29435	1.72	3.29435	up	FALSE	Homo sapiens human immunodeficiency virus type I enhancer binding protein 3 (HIVEP3), transcript variant 1, mRNA [NM_024503]	59269	GO:0005737|GO:0005634|GO:0045893|GO:0035914|GO:0003677|GO:0046872|GO:0006351	41972662	chr1	41972603	-	hs|1p34.2	NM_024503	human immunodeficiency virus type I enhancer binding protein 3	HIVEP3	chr1:41972662-41972603	NM_024503	Hs.403972
A_33_P3376140	3.29339	1.71957	3.29339	up	FALSE	Homo sapiens potassium inwardly-rectifying channel, subfamily J, member 15 (KCNJ15), transcript variant 1, mRNA [NM_170736]	3772	GO:0005515|GO:0005242|GO:0005886|GO:0005887|GO:0007268|GO:0006813	39673412	chr21	39673353	+	hs|21q22.13	NM_170736	potassium inwardly-rectifying channel, subfamily J, member 15	KCNJ15	chr21:39673353-39673412	NM_170736	Hs.411299
A_23_P364544	3.28803	1.71723	3.28803	up	FALSE	Homo sapiens chromosome 12 open reading frame 60 (C12orf60), mRNA [NM_175874]	144608		14976572	chr12	14976513	+	hs|12p12.3	NM_175874	chromosome 12 open reading frame 60	C12orf60	chr12:14976513-14976572	NM_175874	Hs.659951
A_33_P3218783	3.28735	1.71693	3.28735	up	FALSE	Homo sapiens ankyrin 3, node of Ranvier (ankyrin G) (ANK3), transcript variant 4, mRNA [NM_001204404]	288	GO:0008092|GO:0007009|GO:0005515|GO:0072660|GO:2000651|GO:0005886|GO:0043001|GO:0072661|GO:0043266|GO:0007409|GO:0005764|GO:0019228|GO:0045184|GO:0043194|GO:0016323|GO:0009925|GO:0014704|GO:0007411|GO:0010765|GO:0045211|GO:0030674|GO:0045296|GO:0009986|GO:0000281|GO:0071709|GO:0030315|GO:0030507|GO:0033270|GO:0014731|GO:0072659|GO:0016328|GO:0044325|GO:0045838|GO:0042383|GO:0010628|GO:0007165|GO:…	61842434	chr10	61842375	-	hs|10q21.2	NM_001204404	ankyrin 3, node of Ranvier (ankyrin G)	ANK3	chr10:61842434-61842375	NM_001204404	Hs.499725
A_33_P3593774	3.28687	1.71671	3.28687	up	FALSE	Homo sapiens phosphoinositide-3-kinase, regulatory subunit 3 (gamma) (PIK3R3), transcript variant 1, mRNA [NM_003629]	8503	GO:0008286|GO:0005515|GO:0006661|GO:0036092|GO:0035014|GO:0016303|GO:0044281|GO:0006644|GO:0005942|GO:0005829	46511650	chr1	46511591	-	hs|1p34.1	NM_003629	phosphoinositide-3-kinase, regulatory subunit 3 (gamma)	PIK3R3	chr1:46511650-46511591	NM_003629	Hs.655387
A_33_P3334384	3.28179	1.71448	3.28179	up	FALSE	Homo sapiens KDM4A antisense RNA 1 (KDM4A-AS1), long non-coding RNA [NR_033827]	100132774		44168387	chr1	44168328	-	hs|1p34.1	NR_033827	KDM4A antisense RNA 1	KDM4A-AS1	chr1:44168387-44168328	NR_033827	Hs.655569
A_33_P3257170	3.27961	1.71352	3.27961	up	FALSE	proline rich 3 [Source:HGNC Symbol;Acc:21149] [ENST00000461523]	80742	GO:0046872	30529205	chr6	30529146	+	hs|6p21.33	XR_241921	proline rich 3	PRR3	chr6:30529146-30529205	XR_241921
A_33_P3320062	3.27933	1.7134	3.27933	up	FALSE	Homo sapiens phospholipase D1, phosphatidylcholine-specific (PLD1), transcript variant 1, mRNA [NM_002662]	5337	GO:0005515|GO:0048471|GO:0005794|GO:0050830|GO:0007264|GO:0004630|GO:0007265|GO:0044281|GO:0005765|GO:0016042|GO:0016020|GO:0000139|GO:0006935|GO:0070290|GO:0031902|GO:0005789|GO:0035091|GO:0006644|GO:0006654|GO:0006655|GO:0046474|GO:0005768	171330156	chr3	171330097	-	hs|3q26.31	NM_002662	phospholipase D1, phosphatidylcholine-specific	PLD1	chr3:171330156-171330097	NM_002662	Hs.382865
A_24_P245379	3.25823	1.70409	3.25823	up	FALSE	Homo sapiens serpin peptidase inhibitor, clade B (ovalbumin), member 2 (SERPINB2), transcript variant 2, mRNA [NM_002575]	5055	GO:0030162|GO:0010951|GO:0043066|GO:0005737|GO:0005886|GO:0007596|GO:0004867|GO:0005576|GO:0042730|GO:0005615	61570261	chr18	61570202	+	hs|18q21.33	NM_002575	serpin peptidase inhibitor, clade B (ovalbumin), member 2	SERPINB2	chr18:61570202-61570261	NM_002575	Hs.594481
A_24_P235429	3.25116	1.70095	3.25116	up	FALSE	Homo sapiens ATP-binding cassette, sub-family A (ABC1), member 1 (ABCA1), mRNA [NM_005502]	19	GO:0005515|GO:0008509|GO:0031267|GO:0071300|GO:0006497|GO:0044255|GO:0019905|GO:0042632|GO:0033344|GO:0005794|GO:0010745|GO:0050702|GO:0043691|GO:0005548|GO:0038027|GO:0055098|GO:0007186|GO:0005887|GO:0042157|GO:0055091|GO:0045121|GO:0007040|GO:0032367|GO:0005886|GO:0030819|GO:0017127|GO:0030139|GO:0044281|GO:0010875|GO:0045332|GO:0005543|GO:0015485|GO:0016197|GO:0034380|GO:0016887|GO:0008203|GO:…	107543763	chr9	107543704	-	hs|9q31.1	NM_005502	ATP-binding cassette, sub-family A (ABC1), member 1	ABCA1	chr9:107543763-107543704	NM_005502	Hs.659274
A_24_P109214	3.25078	1.70079	3.25078	up	FALSE	Homo sapiens apolipoprotein C-I (APOC1), mRNA [NM_001645]	341	GO:0032375|GO:0006629|GO:0050995|GO:0005783|GO:0010900|GO:0010873|GO:0042627|GO:0034379|GO:0060228|GO:0034361|GO:0034364|GO:0034382|GO:0055102|GO:0034447|GO:0008203|GO:0033344|GO:0005504|GO:0004859|GO:0032374|GO:0045717|GO:0031210|GO:0034369|GO:0051005|GO:0010916|GO:0033700|GO:0048261|GO:0034375|GO:0042157|GO:0006641|GO:0045833	45422495	chr19	45422436	+	hs|19q13.32	NM_001645	apolipoprotein C-I	APOC1	chr19:45422436-45422495	NM_001645	Hs.110675
A_19_P00320417	3.23629	1.69434	3.23629	up	FALSE				59348866	chr1	59348807	-	hs|1p32.1				chr1:59348866-59348807
A_33_P3219090	3.2337	1.69319	3.2337	up	FALSE	Homo sapiens insulin induced gene 1 (INSIG1), transcript variant 1, mRNA [NM_005542]	3638	GO:0005515|GO:0006695|GO:0042472|GO:0045599|GO:0005783|GO:0008283|GO:0045717|GO:0044281|GO:0010894|GO:0060363|GO:0032933|GO:0008152|GO:0032937|GO:0005789|GO:0060021|GO:0006641|GO:0042474	155101902	chr7	155101843	+	hs|7q36.3	NM_005542	insulin induced gene 1	INSIG1	chr7:155101843-155101902	NM_005542	Hs.520819
A_33_P3416687	3.23137	1.69215	3.23137	up	FALSE	tripartite motif containing 16 [Source:HGNC Symbol;Acc:17241] [ENST00000582708]	10626	GO:0005515|GO:0046683|GO:0060416|GO:0003677|GO:0019966|GO:0048386|GO:0005737|GO:0045618|GO:0043966|GO:0050718|GO:0043967|GO:0016605|GO:0032089|GO:0008270|GO:0032526|GO:0045893	15580962	chr17	15580903	-	hs|17p12	XM_005256420	tripartite motif containing 16	TRIM16	chr17:15580962-15580903	XM_005256420	Hs.164324
A_33_P3222341	3.23071	1.69185	3.23071	up	FALSE	Homo sapiens phosphatidylinositol transfer protein, cytoplasmic 1 (PITPNC1), transcript variant 1, mRNA [NM_012417]	26207	GO:0005515|GO:0007165|GO:0005737|GO:0008526|GO:0008289	65373916	chr17	65373857	+	hs|17q24.2	NM_012417	phosphatidylinositol transfer protein, cytoplasmic 1	PITPNC1	chr17:65373857-65373916	NM_012417	Hs.591185
A_33_P3728698	3.228	1.69064	3.228	up	FALSE	Homo sapiens cDNA FLJ45248 fis, clone BRHIP2006819. [AK127183]	401472		103822199	chr8	103822140	+	hs|8q22.3	AK127183	FLJ45248 protein	FLJ45248	chr8:103822140-103822199		Hs.224506
A_33_P3230594	3.22521	1.68939	3.22521	up	FALSE	Homo sapiens uncharacterized LOC100507547 (LOC100507547), transcript variant 1, long non-coding RNA [NR_037169]	100507547		32120745	chr6	32120686	-	hs|6p21.32	NR_037169	uncharacterized LOC100507547	LOC100507547	chr6:32120745-32120686	NR_037169	Hs.549204
A_24_P152188	3.22282	1.68832	3.22282	up	FALSE	Homo sapiens prickle homolog 2 (Drosophila) (PRICKLE2), mRNA [NM_198859]	166336	GO:0031965|GO:0005737|GO:0008270|GO:0016328|GO:0031175|GO:0016327|GO:0045197	64079998	chr3	64079939	-	hs|3p14.1	NM_198859	prickle homolog 2 (Drosophila)	PRICKLE2	chr3:64079998-64079939	NM_198859	Hs.148105
A_33_P3405424	3.21804	1.68618	3.21804	up	FALSE	Homo sapiens interleukin 4 induced 1 (IL4I1), transcript variant 1, mRNA [NM_152899]	259307	GO:0031965|GO:0001716|GO:0005576|GO:0005764|GO:0043231	50392976	chr19	50392917	-	hs|19q13.33	NM_152899	interleukin 4 induced 1	IL4I1	chr19:50392976-50392917	NM_152899	Hs.741750
A_33_P3626301	3.21476	1.68471	3.21476	up	FALSE	Homo sapiens DPY19L2 pseudogene 1 (DPY19L2P1), non-coding RNA [NR_002833]	554236	GO:0016757|GO:0016021	35121190	chr7	35121131	-	hs|7p14.2	NR_002833	DPY19L2 pseudogene 1	DPY19L2P1	chr7:35121190-35121131	NR_002833	Hs.594815
A_23_P46871	3.21441	1.68455	3.21441	up	FALSE	Homo sapiens solute carrier family 29 (equilibrative nucleoside transporter), member 3 (SLC29A3), transcript variant 1, mRNA [NM_018344]	55315	GO:0005337|GO:0031902|GO:0015858|GO:0016021|GO:0005765|GO:0055085	73122681	chr10	73122622	+	hs|10q22.1	NM_018344	solute carrier family 29 (equilibrative nucleoside transporter), member 3	SLC29A3	chr10:73122622-73122681	NM_018344	Hs.438419
A_24_P229164	3.20902	1.68213	3.20902	up	FALSE	Homo sapiens huntingtin interacting protein 1 related (HIP1R), mRNA [NM_003959]	9026	GO:0005515|GO:0030665|GO:0048471|GO:0005905|GO:0030136|GO:0003779|GO:0035091|GO:0005856|GO:0006898	123346609	chr12	123346550	+	hs|12q24.31	NM_003959	huntingtin interacting protein 1 related	HIP1R	chr12:123346550-123346609	NM_003959	Hs.524815
A_24_P41975	3.2085	1.6819	3.2085	up	FALSE	Homo sapiens tudor and KH domain containing (TDRKH), transcript variant 1, mRNA [NM_001083965]	11022	GO:0009566|GO:0005739|GO:0003723|GO:0034587|GO:0071546|GO:0031047|GO:0007283|GO:0071547|GO:0030154|GO:0043046|GO:0007140	151746339	chr1	151746280	-	hs|1q21.3	NM_001083965	tudor and KH domain containing	TDRKH	chr1:151746339-151746280	NM_001083965	Hs.144439
A_33_P3356492	3.20623	1.68088	3.20623	up	FALSE	family with sequence similarity 230, member B [Source:HGNC Symbol;Acc:32943] [ENST00000451257]	642633		21538586	chr22	21538527	+	hs|22q11.21	XM_003960800	uncharacterized LOC642633	LOC642633	chr22:21538527-21538586	XM_003960800	Hs.648234
A_24_P586390	3.19988	1.67802	3.19988	up	FALSE	Homo sapiens uncharacterized LOC100133331 (LOC100133331), long non-coding RNA [NR_028327]	100133331		665140	chr1	665081	-	hs|1p36.33	NR_028327	uncharacterized LOC100133331	LOC100133331	chr1:665140-665081	NR_028327	Hs.733048
A_19_P00805563	3.19886	1.67756	3.19886	up	FALSE	601437678F1 NIH_MGC_72 Homo sapiens cDNA clone IMAGE:3922723 5', mRNA sequence [BE894306]			5048361	chr6	5048302	+	hs|6p25.1	BE894306			chr6:005048302-005048361		Hs.634161
A_32_P103837	3.18869	1.67296	3.18869	up	FALSE	Homo sapiens family with sequence similarity 60, member A (FAM60A), transcript variant 2, mRNA [NM_021238]	58516	GO:0005515|GO:0030336|GO:0016580	31433650	chr12	31433591	-	hs|12p11.21	NM_021238	family with sequence similarity 60, member A	FAM60A	chr12:31433650-31433591	NM_021238	Hs.505154
A_33_P3234593	3.18647	1.67196	3.18647	up	FALSE	bromodomain containing 7 [Source:HGNC Symbol;Acc:14310] [ENST00000401491]	29117	GO:0005515|GO:0008285|GO:0044212|GO:0006357|GO:0003714|GO:0003713|GO:2000134|GO:0005634|GO:0035066|GO:0006351|GO:0042393|GO:0002039|GO:0005737|GO:0007049|GO:0070577|GO:0045893|GO:0016055|GO:0045892|GO:0008134	50383508	chr16	50383449	-	hs|16q12.1		bromodomain containing 7	BRD7	chr16:50383508-50383449
A_33_P3318763	3.18489	1.67124	3.18489	up	FALSE				92546320	chr7	92546261	+	hs|7q21.2	XR_242313			chr7:92546261-92546320	XR_242313	Hs.453788
A_23_P13663	3.17747	1.66788	3.17747	up	FALSE	Homo sapiens family with sequence similarity 60, member A (FAM60A), transcript variant 2, mRNA [NM_021238]	58516	GO:0005515|GO:0030336|GO:0016580	31435673	chr12	31435614	-	hs|12p11.21	NM_021238	family with sequence similarity 60, member A	FAM60A	chr12:31435673-31435614	NM_021238	Hs.505154
A_33_P3239759	3.17293	1.66581	3.17293	up	FALSE	Homo sapiens PPAN-P2RY11 readthrough (PPAN-P2RY11), transcript variant 2, mRNA [NM_001198690]	692312		10225719	chr19	10225660	+	hs|19p13.2	NM_001198690	PPAN-P2RY11 readthrough	PPAN-P2RY11	chr19:10225660-10225719	NM_001198690	Hs.14468
A_33_P3474859	3.16227	1.66096	3.16227	up	FALSE	PREDICTED: Homo sapiens long intergenic non-protein coding RNA 537 (LINC00537), misc_RNA [XR_246700]	203274		68414613	chr9	68414554	+	hs|9q13	XR_246700	long intergenic non-protein coding RNA 537	LINC00537	chr9:68414554-68414613	XR_246700	Hs.599821
A_23_P200260	3.16126	1.6605	3.16126	up	FALSE	Homo sapiens pecanex-like 2 (Drosophila) (PCNXL2), mRNA [NM_014801]	80003	GO:0016021	233119980	chr1	233119921	-	hs|1q42.2	NM_014801	pecanex-like 2 (Drosophila)	PCNXL2	chr1:233119980-233119921	NM_014801	Hs.370605
A_23_P429998	3.15965	1.65976	3.15965	up	FALSE	Homo sapiens FBJ murine osteosarcoma viral oncogene homolog B (FOSB), transcript variant 1, mRNA [NM_006732]	2354	GO:0043565|GO:0003700|GO:0071277|GO:0007610|GO:0007275|GO:0005634|GO:0000122|GO:0003677|GO:0008134	45978264	chr19	45978205	+	hs|19q13.32	NM_006732	FBJ murine osteosarcoma viral oncogene homolog B	FOSB	chr19:45978205-45978264	NM_006732	Hs.590958
A_33_P3340205	3.15634	1.65825	3.15634	up	FALSE	Homo sapiens D-dopachrome tautomerase-like (DDTL), mRNA [NM_001084393]	100037417	GO:0005737|GO:0016829	24314592	chr22	24314533	+	hs|22q11.23	NM_001084393	D-dopachrome tautomerase-like	DDTL	chr22:24314533-24314592	NM_001084393	Hs.744172
A_23_P138058	3.15382	1.6571	3.15382	up	FALSE	Homo sapiens nucleolar complex associated 2 homolog (S. cerevisiae) (NOC2L), mRNA [NM_015658]	26155	GO:0005515|GO:0003714|GO:0005730|GO:0006915|GO:0031491|GO:0005634|GO:2001243|GO:0000122|GO:0035067|GO:0006351|GO:0032066|GO:0042393|GO:0034644|GO:0031497|GO:0002903|GO:0003682|GO:0070491|GO:0005654	879707	chr1	879648	-	hs|1p36.33	NM_015658	nucleolar complex associated 2 homolog (S. cerevisiae)	NOC2L	chr1:879707-879648	NM_015658	Hs.405987
A_19_P00809217	3.15363	1.65701	3.15363	up	FALSE				14715713	chr6	14715654	-	hs|6p23				chr6:014715713-014715654
A_33_P3263902	3.14065	1.65106	3.14065	up	FALSE	Homo sapiens MAX interactor 1, dimerization protein (MXI1), transcript variant 1, mRNA [NM_005962]	4601	GO:0008285|GO:0003714|GO:0046983|GO:0042994|GO:0005634|GO:0000122|GO:0003677|GO:0006351	111986040	chr10	111985981	+	hs|10q25.2	NM_005962	MAX interactor 1, dimerization protein	MXI1	chr10:111985981-111986040	NM_005962	Hs.728542
A_33_P3223592	3.1381	1.64989	3.1381	up	FALSE	Homo sapiens apolipoprotein E (APOE), mRNA [NM_000041]	348	GO:0005515|GO:0010468|GO:0008219|GO:0006707|GO:0007603|GO:0002021|GO:0005615|GO:0042803|GO:0042802|GO:0034361|GO:0043524|GO:0034364|GO:0034363|GO:0034362|GO:0043025|GO:0034447|GO:0042632|GO:0032868|GO:0033344|GO:0005794|GO:0016209|GO:0043691|GO:0007568|GO:0031232|GO:0007271|GO:0006898|GO:0034372|GO:0034374|GO:0007186|GO:0034375|GO:0042157|GO:0006641|GO:0000302|GO:0043537|GO:0042159|GO:0005319|GO:…	45412649	chr19	45412590	+	hs|19q13.32	NM_000041	apolipoprotein E	APOE	chr19:45412590-45412649	NM_000041	Hs.654439
A_23_P110184	3.1349	1.64842	3.1349	up	FALSE	Homo sapiens methylsterol monooxygenase 1 (MSMO1), transcript variant 1, mRNA [NM_006745]	6307	GO:0006695|GO:0005886|GO:0005506|GO:0005783|GO:0006631|GO:0005789|GO:0006633|GO:0044281|GO:0016021|GO:0008202|GO:0000254	166263249	chr4	166263190	+	hs|4q32.3	NM_006745	methylsterol monooxygenase 1	MSMO1	chr4:166263190-166263249	NM_006745	Hs.105269
A_24_P334300	3.13467	1.64832	3.13467	up	FALSE	Homo sapiens fibroblast growth factor 12 (FGF12), transcript variant 2, mRNA [NM_004113]	2257	GO:0008344|GO:0007254|GO:0007267|GO:0007268|GO:0005104|GO:0005634|GO:2000649|GO:2001258|GO:0005615|GO:0044325|GO:0007399|GO:0050905|GO:0007507|GO:0007165|GO:0010765|GO:0008543|GO:0086002|GO:0008083|GO:0008201|GO:0017080	191860574	chr3	191860515	-	hs|3q28	NM_004113	fibroblast growth factor 12	FGF12	chr3:191860574-191860515	NM_004113	Hs.390250
A_23_P110167	3.13394	1.64798	3.13394	up	FALSE	Homo sapiens microsomal glutathione S-transferase 2 (MGST2), transcript variant 1, mRNA [NM_002413]	4258	GO:0019370|GO:0006805|GO:0005886|GO:0005635|GO:0044281|GO:0004364|GO:0004464|GO:0043231|GO:0004602|GO:0006750|GO:0005789|GO:0016021|GO:0008047	140625315	chr4	140625256	+	hs|4q31.1	NM_002413	microsomal glutathione S-transferase 2	MGST2	chr4:140625256-140625315	NM_002413	Hs.81874
A_33_P3329522	3.13363	1.64783	3.13363	up	FALSE	Homo sapiens leucine rich repeat containing 17 (LRRC17), transcript variant 1, mRNA [NM_001031692]	10234	GO:0033687|GO:0045671|GO:0048539|GO:0005615|GO:0001649	102580031	chr7	102579972	+	hs|7q22.1	NM_001031692	leucine rich repeat containing 17	LRRC17	chr7:102579972-102580031	NM_001031692	Hs.567412
A_23_P111701	3.1323	1.64722	3.1323	up	FALSE	Homo sapiens guanine nucleotide binding protein (G protein), gamma 11 (GNG11), mRNA [NM_004126]	2791	GO:0006184|GO:0007165|GO:0006112|GO:0007186|GO:0005886|GO:0071377|GO:0005834|GO:0003924|GO:0044281|GO:0004871	93555823	chr7	93555764	+	hs|7q21.3	NM_004126	guanine nucleotide binding protein (G protein), gamma 11	GNG11	chr7:93555764-93555823	NM_004126	Hs.83381
A_23_P156861	3.1311	1.64667	3.1311	up	FALSE	Homo sapiens regulator of G-protein signaling 17 (RGS17), mRNA [NM_012419]	26575	GO:0043547|GO:0005737|GO:0005886|GO:0038032|GO:0005634|GO:0005096	153332781	chr6	153332722	-	hs|6q25.2	NM_012419	regulator of G-protein signaling 17	RGS17	chr6:153332781-153332722	NM_012419	Hs.166313
A_23_P22660	3.13029	1.64629	3.13029	up	FALSE	Homo sapiens cysteinyl leukotriene receptor 1 (CYSLTR1), transcript variant 3, mRNA [NM_006639]	10800	GO:0006954|GO:0045907|GO:0016020|GO:0007585|GO:0006935|GO:0005886|GO:0005887|GO:0006952|GO:0006816|GO:0004974|GO:0007204|GO:0045766	77528764	chrX	77528705	-	hs|Xq21.1	NM_006639	cysteinyl leukotriene receptor 1	CYSLTR1	chrX:77528764-77528705	NM_006639	Hs.733809
A_23_P11859	3.12936	1.64587	3.12936	up	FALSE	Homo sapiens hydroxysteroid (17-beta) dehydrogenase 7 (HSD17B7), mRNA [NM_016371]	51478	GO:0006695|GO:0004303|GO:0005148|GO:0005886|GO:0006703|GO:0005789|GO:0044281|GO:0016021|GO:0000253	162774089	chr1	162773299	+	hs|1q23.3	NM_016371	hydroxysteroid (17-beta) dehydrogenase 7	HSD17B7	chr1:162773299-162774089	NM_016371	Hs.492925
A_23_P85164	3.11706	1.64019	3.11706	up	FALSE	Homo sapiens deoxyribonuclease I-like 1 (DNASE1L1), transcript variant 1, mRNA [NM_006730]	1774	GO:0006308|GO:0004536|GO:0005783|GO:0006259|GO:0016888|GO:0003677	153630581	chrX	153630522	-	hs|Xq28	NM_006730	deoxyribonuclease I-like 1	DNASE1L1	chrX:153630581-153630522	NM_006730	Hs.401929
A_33_P3265872	3.11136	1.63754	3.11136	up	FALSE	PREDICTED: Homo sapiens uncharacterized LOC101927497 (LOC101927497), misc_RNA [XR_242313]			92546485	chr7	92546426	+	hs|7q21.2	XR_242313			chr7:92546426-92546485	XR_242313
A_23_P84448	3.1102	1.63701	3.1102	up	FALSE	Homo sapiens tubulin, alpha 4a (TUBA4A), transcript variant 1, mRNA [NM_006000]	7277	GO:0005515|GO:0051258|GO:0005874|GO:0003924|GO:0030168|GO:0005576|GO:0005525|GO:0005829|GO:0006457|GO:0007596|GO:0000086|GO:0015630|GO:0002576|GO:0005200|GO:0051084|GO:0000278|GO:0007017|GO:0044267	220115722	chr2	220115663	-	hs|2q35	NM_006000	tubulin, alpha 4a	TUBA4A	chr2:220115722-220115663	NM_006000	Hs.75318
A_23_P350698	3.10775	1.63587	3.10775	up	FALSE	Homo sapiens ankyrin-repeat and fibronectin type III domain containing 1 (ANKFN1), mRNA [NM_153228]	162282		54558107	chr17	54558048	+	hs|17q22	NM_153228	ankyrin-repeat and fibronectin type III domain containing 1	ANKFN1	chr17:54558048-54558107	NM_153228	Hs.673040
A_33_P3257518	3.10049	1.6325	3.10049	up	FALSE	Homo sapiens uncharacterized LOC400221 (FLJ22447), long non-coding RNA [NR_039985]	400221		62121292	chr14	62121233	+	hs|14q23.2	NR_039985	uncharacterized LOC400221	FLJ22447	chr14:62121233-62121292	NR_039985	Hs.344000
A_24_P383356	3.09578	1.6303	3.09578	up	FALSE	Homo sapiens solute carrier family 39 (zinc transporter), member 14 (SLC39A14), transcript variant 2, mRNA [NM_015359]	23516	GO:0071577|GO:0071578|GO:0005794|GO:0005886|GO:0005385|GO:0005887|GO:0005783|GO:0006882|GO:0015093|GO:0016021|GO:0055085|GO:0030027	22273292	chr8	22272367	+	hs|8p21.3	NM_015359	solute carrier family 39 (zinc transporter), member 14	SLC39A14	chr8:22272367-22273292	NM_015359	Hs.491232
A_23_P139704	3.09378	1.62937	3.09378	up	FALSE	Homo sapiens dual specificity phosphatase 6 (DUSP6), transcript variant 1, mRNA [NM_001946]	1848	GO:0014070|GO:0034142|GO:0042663|GO:0060420|GO:0051409|GO:0009953|GO:0051403|GO:0030154|GO:0035335|GO:0005829|GO:0000188|GO:0002756|GO:0005737|GO:0002755|GO:0070373|GO:0034138|GO:0017017|GO:0004725|GO:0048011|GO:0043065|GO:0038124|GO:0038123|GO:0034134|GO:0042493|GO:0002224|GO:0040036|GO:0045087|GO:0005654|GO:0034166|GO:0035666|GO:0034146|GO:0034162	89742203	chr12	89742144	-	hs|12q21.33	NM_001946	dual specificity phosphatase 6	DUSP6	chr12:89742203-89742144	NM_001946	Hs.298654
A_23_P24384	3.09305	1.62903	3.09305	up	FALSE	Homo sapiens coiled-coil domain containing 88B (CCDC88B), mRNA [NM_032251]	283234		64124994	chr11	64124935	+	hs|11q13.1	NM_032251	coiled-coil domain containing 88B	CCDC88B	chr11:64124935-64124994	NM_032251	Hs.98564
A_24_P229536	3.09301	1.62901	3.09301	up	FALSE	Homo sapiens long intergenic non-protein coding RNA 478 (LINC00478), transcript variant 2, long non-coding RNA [NR_027791]	388815		17979329	chr21	17909716	+	hs|21q21.1	NR_027791	long intergenic non-protein coding RNA 478	LINC00478	chr21:17909716-17979329	NR_027791	Hs.473394
A_23_P369899	3.08575	1.62562	3.08575	up	FALSE	Homo sapiens transmembrane protein 158 (gene/pseudogene) (TMEM158), mRNA [NM_015444]	25907	GO:0042277|GO:0016021	45266206	chr3	45266147	-	hs|3p21.31	NM_015444	transmembrane protein 158 (gene/pseudogene)	TMEM158	chr3:45266206-45266147	NM_015444	Hs.740403
A_33_P3383283	3.08437	1.62498	3.08437	up	FALSE	Homo sapiens caspase 10, apoptosis-related cysteine peptidase (CASP10), transcript variant 1, mRNA [NM_032977]	843	GO:0005515|GO:0004197|GO:0005886|GO:0045087|GO:0006508|GO:0006915|GO:0042981|GO:0043123|GO:0097190|GO:0031625|GO:0005829	202086303	chr2	202086244	+	hs|2q33.1	NM_032977	caspase 10, apoptosis-related cysteine peptidase	CASP10	chr2:202086244-202086303	NM_032977	Hs.5353
A_32_P128391	3.07651	1.6213	3.07651	up	FALSE	Homo sapiens uncharacterized LOC728431 (LOC728431), long non-coding RNA [NR_038842]	728431		37920866	chr1	37920807	-	hs|1p34.3	NR_038842	uncharacterized LOC728431	LOC728431	chr1:37920866-37920807	NR_038842	Hs.380738
A_23_P418015	3.07133	1.61886	3.07133	up	FALSE	Homo sapiens microtubule-associated protein, RP/EB family, member 2 (MAPRE2), transcript variant 1, mRNA [NM_014268]	10982	GO:0008017|GO:0007165|GO:0007067|GO:0005737|GO:0008283|GO:0015630|GO:0005874|GO:0051301	32721427	chr18	32721368	+	hs|18q12.2	NM_014268	microtubule-associated protein, RP/EB family, member 2	MAPRE2	chr18:32721368-32721427	NM_014268	Hs.532824
A_23_P59045	3.06982	1.61816	3.06982	up	FALSE	Homo sapiens histone cluster 1, H2ae (HIST1H2AE), mRNA [NM_021052]	3012		26217613	chr6	26217554	+	hs|6p22.2	NM_021052	histone cluster 1, H2ae	HIST1H2AE	chr6:26217554-26217613	NM_021052	Hs.121017
A_23_P69810	3.06905	1.61779	3.06905	up	FALSE	Homo sapiens 1-acylglycerol-3-phosphate O-acyltransferase 9 (AGPAT9), transcript variant 1, mRNA [NM_032717]	84803	GO:0032006|GO:0005783|GO:0004366|GO:0044281|GO:0003841|GO:0005789|GO:0016024|GO:0019432|GO:0016021|GO:0006644|GO:0006654|GO:0044255|GO:0046474	84526643	chr4	84526584	+	hs|4q21.23	NM_032717	1-acylglycerol-3-phosphate O-acyltransferase 9	AGPAT9	chr4:84526584-84526643	NM_032717	Hs.99196
A_33_P3267532	3.06846	1.61752	3.06846	up	FALSE	Homo sapiens potassium inwardly-rectifying channel, subfamily J, member 15 (KCNJ15), transcript variant 1, mRNA [NM_170736]	3772	GO:0005515|GO:0005242|GO:0005886|GO:0005887|GO:0007268|GO:0006813	39671360	chr21	39671301	+	hs|21q22.13	NM_170736	potassium inwardly-rectifying channel, subfamily J, member 15	KCNJ15	chr21:39671301-39671360	NM_170736	Hs.411299
A_19_P00812120	3.06718	1.61691	3.06718	up	FALSE				50663479	chr15	50663420	+	hs|15q21.2				chr15:050663420-050663479
A_33_P3226665	3.06564	1.61619	3.06564	up	FALSE	Homo sapiens zinc finger protein 773 (ZNF773), mRNA [NM_198542]	374928	GO:0006355|GO:0005634|GO:0003677|GO:0046872|GO:0006351	58016767	chr19	58016708	+	hs|19q13.43	NM_198542	zinc finger protein 773	ZNF773	chr19:58016708-58016767	NM_198542	Hs.579576
A_19_P00319843	3.06217	1.61455	3.06217	up	FALSE	PREDICTED: Homo sapiens uncharacterized LOC101927497 (LOC101927497), misc_RNA [XR_242313]			92546490	chr7	92546431	+	hs|7q21.2	XR_242313			chr7:92546431-92546490	XR_242313
A_23_P383118	3.0532	1.61032	3.0532	up	FALSE	Homo sapiens zinc finger, SWIM-type containing 5 (ZSWIM5), mRNA [NM_020883]	57643	GO:0008270	45482333	chr1	45482274	-	hs|1p34.1	NM_020883	zinc finger, SWIM-type containing 5	ZSWIM5	chr1:45482333-45482274	NM_020883	Hs.656613
A_33_P3361182	3.05155	1.60954	3.05155	up	FALSE	Homo sapiens programmed cell death 11 (PDCD11), mRNA [NM_014976]	22984	GO:0006397|GO:0005515|GO:0006364|GO:0003723|GO:0005730|GO:0005634|GO:0008134|GO:0005829	105205557	chr10	105205498	+	hs|10q24.33	NM_014976	programmed cell death 11	PDCD11	chr10:105205498-105205557	NM_014976	Hs.239499
A_19_P00316801	3.05031	1.60895	3.05031	up	FALSE	AF250348 heterodisulfide reductase subunit A {Carboxydothermus hydrogenoformans} (exp=-1; wgp=0; cg=0), partial (3%) [THC2687966]			130789484	chr7	130789425	-	hs|7q32.3				chr7:130789484-130789425
A_24_P247978	3.03911	1.60365	3.03911	up	FALSE	Homo sapiens zinc finger protein 589 (ZNF589), mRNA [NM_016089]	51385	GO:0006355|GO:0005634|GO:0003677|GO:0046872	48311825	chr3	48311766	+	hs|3p21.31	NM_016089	zinc finger protein 589	ZNF589	chr3:48311766-48311825	NM_016089	Hs.172602
A_23_P163075	3.03435	1.60139	3.03435	up	FALSE	Homo sapiens solute carrier family 35, member F4 (SLC35F4), mRNA [NM_001206920]	341880	GO:0006810|GO:0016021	58047976	chr14	58038723	-	hs|14q22.3	NM_001206920	solute carrier family 35, member F4	SLC35F4	chr14:58047976-58038723	NM_001206920	Hs.28280
A_32_P148745	3.03335	1.60091	3.03335	up	FALSE	Homo sapiens von Willebrand factor D and EGF domains (VWDE), mRNA [NM_001135924]	221806	GO:0005576	12373186	chr7	12373127	-	hs|7p21.3	NM_001135924	von Willebrand factor D and EGF domains	VWDE	chr7:12373186-12373127	NM_001135924	Hs.669526
A_33_P3261173	3.03329	1.60088	3.03329	up	FALSE	Homo sapiens frequently rearranged in advanced T-cell lymphomas (FRAT1), mRNA [NM_005479]	10023	GO:0005737|GO:0000578|GO:0016055	99080647	chr10	99080588	+	hs|10q24.1	NM_005479	frequently rearranged in advanced T-cell lymphomas	FRAT1	chr10:99080588-99080647	NM_005479	Hs.126057
A_24_P22050	3.02495	1.59691	3.02495	up	FALSE	Homo sapiens RAB20, member RAS oncogene family (RAB20), mRNA [NM_017817]	55647	GO:0045335|GO:0005794|GO:0007264|GO:0030670|GO:0090383|GO:0015031|GO:0005525|GO:0090385	111176078	chr13	111176019	-	hs|13q34	NM_017817	RAB20, member RAS oncogene family	RAB20	chr13:111176078-111176019	NM_017817	Hs.743563
A_23_P88351	3.02469	1.59679	3.02469	up	FALSE	Homo sapiens atlastin GTPase 1 (ATL1), transcript variant 2, mRNA [NM_181598]	51062	GO:0005515|GO:0030424|GO:0008219|GO:0005794|GO:0005783|GO:0003924|GO:0007409|GO:0005525|GO:0042802|GO:0006184|GO:0000137|GO:0000139|GO:0005789|GO:0051260|GO:0016021|GO:0007029	51095109	chr14	51095050	+	hs|14q22.1	NM_181598	atlastin GTPase 1	ATL1	chr14:51095050-51095109	NM_181598	Hs.584905
A_32_P85999	3.01779	1.59349	3.01779	up	FALSE	Homo sapiens cadherin 13 (CDH13), transcript variant 1, mRNA [NM_001257]	1012	GO:0043005|GO:0008285|GO:0005886|GO:0030032|GO:0002040|GO:0007266|GO:0031225|GO:0005615|GO:0042803|GO:0050927|GO:0050850|GO:0016339|GO:0005737|GO:0030100|GO:0045944|GO:0051668|GO:0007156|GO:0071813|GO:0045296|GO:0030335|GO:0034329|GO:0055100|GO:0005509|GO:0030169|GO:0048661|GO:0043616|GO:0045216|GO:0042058|GO:0007162|GO:0016601|GO:0055096|GO:0001938|GO:0043542|GO:0005901|GO:0009897|GO:0001954|GO:…	83830086	chr16	83830027	+	hs|16q23.3	NM_001257	cadherin 13	CDH13	chr16:83830027-83830086	NM_001257	Hs.654386
A_23_P218770	3.01356	1.59147	3.01356	up	FALSE	Homo sapiens ras-related C3 botulinum toxin substrate 2 (rho family, small GTP binding protein Rac2) (RAC2), mRNA [NM_002872]	5880	GO:0051056|GO:0008284|GO:0030036|GO:0005886|GO:0007264|GO:0045453|GO:0003924|GO:0060263|GO:0030168|GO:0005635|GO:0005525|GO:0005829|GO:0007165|GO:0007411|GO:0007596|GO:0030031|GO:0010310	37621511	chr22	37621452	-	hs|22q13.1	NM_002872	ras-related C3 botulinum toxin substrate 2 (rho family, small GTP binding protein Rac2)	RAC2	chr22:37621511-37621452	NM_002872	Hs.517601
A_23_P432448	3.01353	1.59145	3.01353	up	FALSE	Homo sapiens ZNF205 antisense RNA 1 (ZNF205-AS1), transcript variant 1, long non-coding RNA [NR_024166]	81854		3160523	chr16	3160464	-	hs|16p13.3	NR_024166	ZNF205 antisense RNA 1	ZNF205-AS1	chr16:3160523-3160464	NR_024166	Hs.669490
A_23_P132845	3.00809	1.58885	3.00809	up	FALSE	Homo sapiens chloride channel, voltage-sensitive 2 (CLCN2), transcript variant 1, mRNA [NM_004366]	1181	GO:0034220|GO:0060041|GO:0005886|GO:0030554|GO:0005247|GO:0034707|GO:0006810|GO:0060689|GO:0055085	184064787	chr3	184064728	-	hs|3q27.1	NM_004366	chloride channel, voltage-sensitive 2	CLCN2	chr3:184064787-184064728	NM_004366	Hs.436847
A_24_P211151	3.00718	1.58841	3.00718	up	FALSE	Homo sapiens exosome component 5 (EXOSC5), mRNA [NM_020158]	56915	GO:0005515|GO:0010467|GO:0016070|GO:0016071|GO:0003723|GO:0006364|GO:0005730|GO:0043928|GO:0035327|GO:0004532|GO:0000178|GO:0005829|GO:0045006|GO:0051607|GO:0005737|GO:0000175|GO:0000288	41898840	chr19	41898781	-	hs|19q13.2	NM_020158	exosome component 5	EXOSC5	chr19:41898840-41898781	NM_020158	Hs.283741
A_23_P138461	3.00632	1.588	3.00632	up	FALSE	Homo sapiens chromosome 10 open reading frame 2 (C10orf2), transcript variant 1, mRNA [NM_021830]	56652	GO:0042645|GO:0008219|GO:0003697|GO:0006268|GO:0043139|GO:0051260|GO:0006390|GO:0006264|GO:0002020|GO:0034214|GO:0005524	102753476	chr10	102753417	+	hs|10q24.31	NM_021830	chromosome 10 open reading frame 2	C10orf2	chr10:102753417-102753476	NM_021830	Hs.22678
A_23_P59637	3.00098	1.58543	3.00098	up	FALSE	Homo sapiens dedicator of cytokinesis 4 (DOCK4), mRNA [NM_014705]	9732	GO:0005515|GO:0030971|GO:0017124|GO:0007264|GO:0032420|GO:0032421|GO:0030165|GO:0032855|GO:0005829|GO:0012505|GO:0005085|GO:0048365|GO:0016020|GO:0060326|GO:0030675	111366325	chr7	111366266	-	hs|7q31.1	NM_014705	dedicator of cytokinesis 4	DOCK4	chr7:111366325-111366266	NM_014705	Hs.654652
A_23_P50368	2.99963	1.58478	2.99963	up	FALSE	Homo sapiens osteoclast associated, immunoglobulin-like receptor (OSCAR), transcript variant 1, mRNA [NM_206818]	126014	GO:0005886|GO:0005576|GO:0016021	54598157	chr19	54598098	-	hs|19q13.42	NM_206818	osteoclast associated, immunoglobulin-like receptor	OSCAR	chr19:54598157-54598098	NM_206818	Hs.347655
A_33_P3323136	2.99403	1.58209	2.99403	up	FALSE	Homo sapiens enkurin, TRPC channel interacting protein (ENKUR), transcript variant 1, mRNA [NM_145010]	219670	GO:0005929|GO:0005516|GO:0017124	25304865	chr10	25304806	-	hs|10p12.1	NM_145010	enkurin, TRPC channel interacting protein	ENKUR	chr10:25304865-25304806	NM_145010	Hs.534486
A_24_P93703	2.99022	1.58025	2.99022	up	FALSE	Homo sapiens transmembrane protein 198B, pseudogene (TMEM198B), transcript variant 1, non-coding RNA [NR_036476]	440104		56229883	chr12	56229824	+	hs|12q13.2	NR_036476	transmembrane protein 198B, pseudogene	TMEM198B	chr12:56229824-56229883	NR_036476	Hs.731828
A_32_P178966	2.97941	1.57503	2.97941	up	FALSE	Homo sapiens transmembrane protein 170B (TMEM170B), mRNA [NM_001100829]	100113407	GO:0016021	11583632	chr6	11583573	+	hs|6p24.2	NM_001100829	transmembrane protein 170B	TMEM170B	chr6:11583573-11583632	NM_001100829	Hs.146317
A_23_P363936	2.97782	1.57425	2.97782	up	FALSE	Homo sapiens heat shock 70kDa protein 4-like (HSPA4L), mRNA [NM_014278]	22824	GO:0006986|GO:0005737|GO:0006457|GO:0005634|GO:0005524	128754309	chr4	128754250	+	hs|4q28.1	NM_014278	heat shock 70kDa protein 4-like	HSPA4L	chr4:128754250-128754309	NM_014278	Hs.135554
A_23_P167389	2.97433	1.57257	2.97433	up	FALSE	Homo sapiens ArfGAP with RhoGAP domain, ankyrin repeat and PH domain 3 (ARAP3), mRNA [NM_022481]	64411	GO:0005515|GO:0051056|GO:0030336|GO:0035021|GO:0005886|GO:0007264|GO:0043325|GO:0035024|GO:0008360|GO:0005547|GO:0001726|GO:0030027|GO:0005100|GO:0005829|GO:0008060|GO:0005737|GO:0032312|GO:0007010|GO:0008270|GO:0016192|GO:0005856|GO:0030675	141033208	chr5	141033149	-	hs|5q31.3	NM_022481	ArfGAP with RhoGAP domain, ankyrin repeat and PH domain 3	ARAP3	chr5:141033208-141033149	NM_022481	Hs.726187
A_33_P3397073	2.97272	1.57178	2.97272	up	FALSE	Homo sapiens uncharacterized LOC100507547 (LOC100507547), transcript variant 1, long non-coding RNA [NR_037169]	100507547		32120829	chr6	32120770	-	hs|6p21.32	NR_037169	uncharacterized LOC100507547	LOC100507547	chr6:32120829-32120770	NR_037169	Hs.549204
A_23_P16523	2.97149	1.57119	2.97149	up	FALSE	Homo sapiens growth differentiation factor 15 (GDF15), mRNA [NM_004864]	9518	GO:0007165|GO:0007267|GO:0007179|GO:0005576|GO:0008083|GO:0005615|GO:0005125	18499949	chr19	18499890	+	hs|19p13.11	NM_004864	growth differentiation factor 15	GDF15	chr19:18499890-18499949	NM_004864	Hs.616962
A_23_P215883	2.96925	1.5701	2.96925	up	FALSE	Homo sapiens neurocalcin delta (NCALD), transcript variant 7, mRNA [NM_001040630]	83988	GO:0005622|GO:0015631|GO:0043014|GO:0030276|GO:0005509|GO:0007268|GO:0030130|GO:0003779|GO:0016192|GO:0005829	102699720	chr8	102699661	-	hs|8q22.3	NM_001040630	neurocalcin delta	NCALD	chr8:102699720-102699661	NM_001040630	Hs.492427
A_24_P289795	2.96137	1.56626	2.96137	up	FALSE	long intergenic non-protein coding RNA 302 [Source:HGNC Symbol;Acc:31825] [ENST00000536536]			152629231	chr1	152629172	+	hs|1q21.3	TCONS_00000313			chr1:152629172-152629231		Hs.516420
A_23_P48596	2.94747	1.55948	2.94747	up	FALSE	Homo sapiens ribonuclease, RNase A family, 1 (pancreatic) (RNASE1), transcript variant 3, mRNA [NM_198232]	6035	GO:0005515|GO:0005576|GO:0004522|GO:0003676	21269661	chr14	21269602	-	hs|14q11.2	NM_198232	ribonuclease, RNase A family, 1 (pancreatic)	RNASE1	chr14:21269661-21269602	NM_198232	Hs.78224
A_33_P3231950	2.93742	1.55455	2.93742	up	FALSE	Q6QI92_RAT (Q6QI92) LRRG00116, partial (5%) [THC2665222]			37873725	chr4	37873666	+	hs|4p14				chr4:037873666-037873725
A_19_P00322337	2.93251	1.55214	2.93251	up	FALSE	Q6JHZ7_HUMAN (Q6JHZ7) HCV-NS5ATP5 binding protein 1, partial (23%) [THC2676175]			104536394	chr3	104536335	-	hs|3q13.11	TCONS_00006568			chr3:104536394-104536335
A_19_P00320274	2.93052	1.55116	2.93052	up	FALSE	Homo sapiens ZMIZ1 antisense RNA 1 (ZMIZ1-AS1), transcript variant 1, long non-coding RNA [NR_024431]	283050		80703690	chr10	80703631	-	hs|10q22.3	NR_024431	ZMIZ1 antisense RNA 1	ZMIZ1-AS1	chr10:80703690-80703631	NR_024431	Hs.309176
A_33_P3816688	2.9298	1.5508	2.9298	up	FALSE	Homo sapiens peroxisome proliferator-activated receptor gamma, coactivator 1 beta (PPARGC1B), transcript variant 1, mRNA [NM_133263]	133522	GO:0003723|GO:0005634|GO:0050682|GO:0044281|GO:2000273|GO:0051591|GO:0030374|GO:0000166|GO:0045780|GO:0045944|GO:0007015|GO:0044255|GO:0001104|GO:0030331|GO:0045672|GO:0051384|GO:0006390|GO:0060346|GO:0001503|GO:0016592|GO:0010694|GO:0030546|GO:0034614|GO:0005654|GO:0045892|GO:0030520|GO:0042327	149234534	chr5	149234475	+	hs|5q32	NM_133263	peroxisome proliferator-activated receptor gamma, coactivator 1 beta	PPARGC1B	chr5:149234475-149234534	NM_133263	Hs.483816
A_23_P321511	2.92047	1.5462	2.92047	up	FALSE	Homo sapiens membrane-associated ring finger (C3HC4) 3, E3 ubiquitin protein ligase (MARCH3), mRNA [NM_178450]	115123	GO:0016567|GO:0031901|GO:0016874|GO:0008270|GO:0016021|GO:0005764|GO:0030659|GO:0006897|GO:0005768	126206442	chr5	126206383	-	hs|5q23.2	NM_178450	membrane-associated ring finger (C3HC4) 3, E3 ubiquitin protein ligase	2016-03-03	chr5:126206442-126206383	NM_178450	Hs.132441
A_24_P103886	2.91822	1.54509	2.91822	up	FALSE	Homo sapiens isopentenyl-diphosphate delta isomerase 1 (IDI1), mRNA [NM_004508]	3422	GO:0006695|GO:0035634|GO:0000287|GO:0030145|GO:0044281|GO:0008299|GO:0004452|GO:0046872|GO:0050992|GO:0005829|GO:0005739|GO:0016787|GO:0005777	1086678	chr10	1086619	-	hs|10p15.3	NM_004508	isopentenyl-diphosphate delta isomerase 1	IDI1	chr10:1086678-1086619	NM_004508	Hs.283652
A_23_P418274	2.91708	1.54452	2.91708	up	FALSE	Homo sapiens Williams-Beuren syndrome chromosome region 28 (WBSCR28), mRNA [NM_182504]	135886	GO:0016021	73279950	chr7	73279736	+	hs|7q11.23	NM_182504	Williams-Beuren syndrome chromosome region 28	WBSCR28	chr7:73279736-73279950	NM_182504	Hs.647026
A_33_P3377239	2.91581	1.5439	2.91581	up	FALSE	Homo sapiens uncharacterized LOC100270804 (LOC100270804), long non-coding RNA [NR_026885]	100270804		18776577	chr20	18776518	+	hs|20p11.23	NR_026885	uncharacterized LOC100270804	LOC100270804	chr20:18776518-18776577	NR_026885	Hs.598768
A_23_P428184	2.91348	1.54274	2.91348	up	FALSE	Homo sapiens histone cluster 1, H2ad (HIST1H2AD), mRNA [NM_021065]	3013	GO:0046982|GO:0006334|GO:0005634|GO:0000786|GO:0003677	26199142	chr6	26199083	-	hs|6p22.2	NM_021065	histone cluster 1, H2ad	HIST1H2AD	chr6:26199142-26199083	NM_021065	Hs.626666
A_32_P112623	2.91173	1.54188	2.91173	up	FALSE	Homo sapiens family with sequence similarity 27, member E2 (FAM27E2), long non-coding RNA [NR_103714]	100289124		67784971	chr9	67784912	-	hs|9q13	NR_103714	family with sequence similarity 27, member E2	FAM27E2	chr9:67784971-67784912	NR_103714
A_24_P123408	2.9113	1.54167	2.9113	up	FALSE	Homo sapiens actin binding LIM protein family, member 3 (ABLIM3), mRNA [NM_014945]	22885	GO:0005737|GO:0007411|GO:0045944|GO:0007010|GO:0008270|GO:0003779	148627383	chr5	148626089	+	hs|5q32	NM_014945	actin binding LIM protein family, member 3	ABLIM3	chr5:148626089-148627383	NM_014945	Hs.49688
A_23_P205567	2.9035	1.53779	2.9035	up	FALSE	Homo sapiens protein kinase C, eta (PRKCH), mRNA [NM_006255]	5583	GO:2000810|GO:0005886|GO:0010744|GO:0030168|GO:0060252|GO:0050861|GO:0005524|GO:0046872|GO:0005829|GO:0035556|GO:0007165|GO:0005737|GO:0051092|GO:0045618|GO:0007596|GO:0034351|GO:0006468|GO:0004697|GO:0019899	62017342	chr14	62017283	+	hs|14q23.1	NM_006255	protein kinase C, eta	PRKCH	chr14:62017283-62017342	NM_006255	Hs.333907
A_23_P92261	2.90165	1.53687	2.90165	up	FALSE	Homo sapiens endothelin converting enzyme 2 (ECE2), transcript variant 3, mRNA [NM_032331]	9718	GO:0007507|GO:0016486|GO:0000139|GO:0007420|GO:0008168|GO:0010002|GO:0007267|GO:0006508|GO:0016021|GO:0004222|GO:0046872|GO:0030659	183976482	chr3	183976423	+	hs|3q27.1	NM_032331	endothelin converting enzyme 2	ECE2	chr3:183976423-183976482	NM_032331	Hs.146161
A_33_P3308432	2.89332	1.53272	2.89332	up	FALSE	Q8WW30_HUMAN (Q8WW30) MORN1 protein, partial (44%) [THC2519762]			2310557	chr1	2310498	-	hs|1p36.32				chr1:002310557-002310498
A_33_P3228300	2.89159	1.53187	2.89159	up	FALSE	Homo sapiens RNA terminal phosphate cyclase-like 1 (RCL1), transcript variant 1, mRNA [NM_005772]	10171	GO:0008150|GO:0006396|GO:0003963|GO:0042254|GO:0005730	4860292	chr9	4860233	+	hs|9p24.1	NM_005772	RNA terminal phosphate cyclase-like 1	RCL1	chr9:4860233-4860292	NM_005772	Hs.194121
A_33_P3234487	2.89004	1.53109	2.89004	up	FALSE	Homo sapiens bolA family member 2B (BOLA2B), mRNA [NM_001039182]	654483		30204739	chr16	30204680	-	hs|16p11.2	NM_001039182	bolA family member 2B	BOLA2B	chr16:30204739-30204680	NM_001039182	Hs.647333
A_23_P85682	2.88921	1.53068	2.88921	up	FALSE	Homo sapiens nuclear factor I/A (NFIA), transcript variant 2, mRNA [NM_005595]	4774	GO:0006260|GO:0014070|GO:0006355|GO:0030054|GO:0003700|GO:0045944|GO:0005730|GO:0005634|GO:0019079|GO:0003677|GO:0006351|GO:0008134	61921973	chr1	61921914	+	hs|1p31.3	NM_005595	nuclear factor I/A	NFIA	chr1:61921914-61921973	NM_005595	Hs.744898
A_33_P3225487	2.888	1.53007	2.888	up	FALSE	Homo sapiens hydroxysteroid (17-beta) dehydrogenase 7 (HSD17B7), mRNA [NM_016371]	51478	GO:0006695|GO:0004303|GO:0005148|GO:0005886|GO:0006703|GO:0005789|GO:0044281|GO:0016021|GO:0000253	162769717	chr1	162769658	+	hs|1q23.3	NM_016371	hydroxysteroid (17-beta) dehydrogenase 7	HSD17B7	chr1:162769658-162769717	NM_016371	Hs.492925
A_24_P41801	2.86904	1.52057	2.86904	up	FALSE	Homo sapiens lipoprotein, Lp(a) (LPA), mRNA [NM_005577]	4018	GO:0006629|GO:0004252|GO:0004866|GO:0008015|GO:0034358|GO:0005576|GO:0044281|GO:0006898|GO:0010951|GO:0006869|GO:0042157|GO:0006508|GO:0034185|GO:0001968|GO:0008201	160966519	chr6	160963829	-	hs|6q25.3	NM_005577	lipoprotein, Lp(a)	LPA	chr6:160966519-160963829	NM_005577	Hs.520120
A_33_P3291732	2.86856	1.52033	2.86856	up	FALSE				17517104	chr19	17517045	+	hs|19p13.11	XM_005260156			chr19:17517045-17517104	XM_005260156	Hs.729686
A_23_P98686	2.86744	1.51976	2.86744	up	FALSE	Homo sapiens ATH1, acid trehalase-like 1 (yeast) (ATHL1), mRNA [NM_025092]	80162	GO:0005975|GO:0016798	295310	chr11	295251	+	hs|11p15.5	NM_025092	ATH1, acid trehalase-like 1 (yeast)	ATHL1	chr11:295251-295310	NM_025092	Hs.353181
A_23_P134113	2.86377	1.51792	2.86377	up	FALSE	Homo sapiens solute carrier family 18, subfamily B, member 1 (SLC18B1), mRNA [NM_052831]	116843	GO:0016021|GO:0055085	133090609	chr6	133090550	-	hs|6q23.2	NM_052831	solute carrier family 18, subfamily B, member 1	SLC18B1	chr6:133090609-133090550	NM_052831	Hs.347144
A_24_P458479	2.86357	1.51782	2.86357	up	FALSE	Homo sapiens family with sequence similarity 27, member E2 (FAM27E2), long non-coding RNA [NR_103714]	100289124		67785201	chr9	67785142	-	hs|9q13	NR_103714	family with sequence similarity 27, member E2	FAM27E2	chr9:67785201-67785142	NR_103714	Hs.567050
A_23_P213592	2.86142	1.51673	2.86142	up	FALSE	Homo sapiens ring finger protein 44 (RNF44), mRNA [NM_014901]	22838	GO:0008270	175954250	chr5	175954191	-	hs|5q35.2	NM_014901	ring finger protein 44	RNF44	chr5:175954250-175954191	NM_014901	Hs.434888
A_19_P00803226	2.86016	1.5161	2.86016	up	FALSE	PREDICTED: Homo sapiens uncharacterized LOC100507316, transcript variant 2 (LOC100507316), misc_RNA [XR_171757]			144363045	chr8	144362986	-	hs|8q24.3	TCONS_00015190			chr8:144363045-144362986		Hs.446671
A_23_P138480	2.85748	1.51474	2.85748	up	FALSE	Homo sapiens chromosome 10 open reading frame 95 (C10orf95), mRNA [NM_024886]	79946	GO:0005515	104210004	chr10	104209945	-	hs|10q24.32	NM_024886	chromosome 10 open reading frame 95	C10orf95	chr10:104210004-104209945	NM_024886	Hs.225084
A_23_P106922	2.85537	1.51368	2.85537	up	FALSE	Homo sapiens carbohydrate (N-acetylglucosamine 6-O) sulfotransferase 6 (CHST6), mRNA [NM_021615]	4166	GO:0006790|GO:0005794|GO:0018146|GO:0000139|GO:0005975|GO:0006044|GO:0044281|GO:0016021|GO:0001517|GO:0030203|GO:0042339	75507046	chr16	75507022	-	hs|16q23.1	NM_021615	carbohydrate (N-acetylglucosamine 6-O) sulfotransferase 6	CHST6	chr16:75507046-75507022	NM_021615	Hs.655622
A_24_P386639	2.84676	1.50932	2.84676	up	FALSE	Homo sapiens Bet1 golgi vesicular membrane trafficking protein-like (BET1L), transcript variant 2, mRNA [NM_016526]	51272	GO:0005484|GO:0030173|GO:0005794|GO:0005795|GO:0042147|GO:0031201|GO:0005634|GO:0015031|GO:0005768	203585	chr11	203526	-	hs|11p15.5	NM_016526	Bet1 golgi vesicular membrane trafficking protein-like	BET1L	chr11:203585-203526	NM_016526	Hs.414418
A_33_P3276369	2.83651	1.50412	2.83651	up	FALSE	Homo sapiens hydroxysteroid (17-beta) dehydrogenase 7 (HSD17B7), mRNA [NM_016371]	51478	GO:0006695|GO:0004303|GO:0005148|GO:0005886|GO:0006703|GO:0005789|GO:0044281|GO:0016021|GO:0000253	162762568	chr1	162762509	+	hs|1q23.3	NM_016371	hydroxysteroid (17-beta) dehydrogenase 7	HSD17B7	chr1:162762509-162762568	NM_016371	Hs.492925
A_19_P00319971	2.83496	1.50333	2.83496	up	FALSE	Homo sapiens SMIM2 antisense RNA 1 (SMIM2-AS1), transcript variant 1, long non-coding RNA [NR_104064]	100507253		44722166	chr13	44722107	+	hs|13q14.11	NR_104064	SMIM2 antisense RNA 1	SMIM2-AS1	chr13:44722107-44722166	NR_104064
A_19_P00800282	2.81986	1.49562	2.81986	up	FALSE	601437678F1 NIH_MGC_72 Homo sapiens cDNA clone IMAGE:3922723 5', mRNA sequence [BE894306]			5048301	chr6	5048242	+	hs|6p25.1	BE894306			chr6:005048242-005048301		Hs.634161
A_33_P3338121	2.80948	1.4903	2.80948	up	FALSE	Homo sapiens laminin, beta 3 (LAMB3), transcript variant 2, mRNA [NM_001017402]	3914	GO:0005515|GO:0005610|GO:0008544|GO:0050873|GO:0030198|GO:0005198|GO:0034329|GO:0031581|GO:0005576|GO:0007155	209788415	chr1	209788356	-	hs|1q32.2	NM_001017402	laminin, beta 3	LAMB3	chr1:209788415-209788356	NM_001017402	Hs.497636
A_23_P107612	2.80855	1.48983	2.80855	up	FALSE	Homo sapiens RAB27B, member RAS oncogene family (RAB27B), mRNA [NM_004163]	5874	GO:0005795|GO:0007264|GO:0019904|GO:0003924|GO:0032585|GO:0005525|GO:0015031|GO:0045921|GO:0016324|GO:0042589|GO:0071985|GO:0019003|GO:0030140	52556691	chr18	52556632	+	hs|18q21.2	NM_004163	RAB27B, member RAS oncogene family	RAB27B	chr18:52556632-52556691	NM_004163	Hs.25318
A_19_P00320768	2.80018	1.48552	2.80018	up	FALSE				104628782	chr3	104628723	-	hs|3q13.11				chr3:104628782-104628723
A_19_P00318409	2.79936	1.4851	2.79936	up	FALSE	Homo sapiens nuclear paraspeckle assembly transcript 1 (non-protein coding) (NEAT1), long non-coding RNA [NR_028272]	283131		65192268	chr11	65192209	+	hs|11q13.1	NR_028272	nuclear paraspeckle assembly transcript 1 (non-protein coding)	NEAT1	chr11:65192209-65192268	NR_028272	Hs.523789
A_32_P213831	2.79824	1.48452	2.79824	up	FALSE	Homo sapiens striatin interacting protein 2 (STRIP2), transcript variant 1, mRNA [NM_020704]	57464	GO:0003674|GO:0005737|GO:0016477|GO:0008360|GO:0007010	129122780	chr7	129122721	+	hs|7q32.1	NM_020704	striatin interacting protein 2	STRIP2	chr7:129122721-129122780	NM_020704	Hs.489988
A_23_P154065	2.78989	1.48021	2.78989	up	FALSE	Homo sapiens tubulin, alpha 4a (TUBA4A), transcript variant 1, mRNA [NM_006000]	7277	GO:0005515|GO:0051258|GO:0005874|GO:0003924|GO:0030168|GO:0005576|GO:0005525|GO:0005829|GO:0006457|GO:0007596|GO:0000086|GO:0015630|GO:0002576|GO:0005200|GO:0051084|GO:0000278|GO:0007017|GO:0044267	220115129	chr2	220115070	-	hs|2q35	NM_006000	tubulin, alpha 4a	TUBA4A	chr2:220115129-220115070	NM_006000	Hs.75318
A_33_P3405114	2.78921	1.47985	2.78921	up	FALSE	Homo sapiens energy homeostasis associated (ENHO), mRNA [NM_198573]	375704	GO:0005576	34521416	chr9	34521357	-	hs|9p13.3	NM_198573	energy homeostasis associated	ENHO	chr9:34521416-34521357	NM_198573	Hs.522085
A_23_P256107	2.78832	1.4794	2.78832	up	FALSE	Homo sapiens heparanase (HPSE), transcript variant 1, mRNA [NM_006665]	10855	GO:0005515|GO:0051897|GO:0030305|GO:0005634|GO:0044281|GO:0005765|GO:0005764|GO:0061042|GO:0030200|GO:0046983|GO:0033690|GO:0030203|GO:0043202|GO:0004566|GO:0005975|GO:0006027|GO:0005576|GO:0006029|GO:0010575|GO:0051798|GO:0007160|GO:0030194|GO:0045121|GO:0045545|GO:0051797	84227383	chr4	84223390	-	hs|4q21.23	NM_006665	heparanase	HPSE	chr4:84227383-84223390	NM_006665	Hs.44227
A_24_P212811	2.78374	1.47702	2.78374	up	FALSE	Homo sapiens ankyrin repeat domain 34A (ANKRD34A), mRNA [NM_001039888]	284615	GO:0005737	145475106	chr1	145475047	+	hs|1q21.1	NM_001039888	ankyrin repeat domain 34A	ANKRD34A	chr1:145475047-145475106	NM_001039888	Hs.620591
A_23_P257971	2.78274	1.47651	2.78274	up	FALSE	Homo sapiens aldo-keto reductase family 1, member C1 (AKR1C1), mRNA [NM_001353]	1645	GO:0031406|GO:0044598|GO:0046683|GO:0032052|GO:0006805|GO:0044597|GO:0007603|GO:0047086|GO:0005829|GO:0030299|GO:0016655|GO:0071395|GO:0042574|GO:0047115|GO:0051260|GO:0008206|GO:0047042|GO:0042632|GO:0047718|GO:0007586|GO:0047006|GO:0001523|GO:0004032|GO:0004033|GO:0015721|GO:0042448|GO:0018636|GO:0055114	5019969	chr10	5019910	+	hs|10p15.1	NM_001353	aldo-keto reductase family 1, member C1	AKR1C1	chr10:5019910-5019969	NM_001353	Hs.460260
A_19_P00810806	2.77834	1.47422	2.77834	up	FALSE	Homo sapiens SMIM2 antisense RNA 1 (SMIM2-AS1), transcript variant 1, long non-coding RNA [NR_104064]	100507253		44722143	chr13	44722084	+	hs|13q14.11	NR_104064	SMIM2 antisense RNA 1	SMIM2-AS1	chr13:44722084-44722143	NR_104064
A_33_P3427239	2.77333	1.47162	2.77333	up	FALSE	Homo sapiens cDNA clone IMAGE:5263734. [BC035129]	100134937		6987771	chr4	6987712	-	hs|4p16.1	BC035129	uncharacterized LOC100134937	LOC100134937	chr4:6987771-6987712		Hs.659762
A_23_P214876	2.76605	1.46783	2.76605	up	FALSE	Homo sapiens jumonji, AT rich interactive domain 2 (JARID2), transcript variant 1, mRNA [NM_004973]	3720	GO:0008285|GO:0032452|GO:0048538|GO:0005634|GO:0000122|GO:0048536|GO:0007417|GO:0003677|GO:0006351|GO:0048863|GO:0001889|GO:0031061|GO:0051574|GO:0035097|GO:0035098|GO:0003682|GO:0045892	15521864	chr6	15521805	+	hs|6p22.3	NM_004973	jumonji, AT rich interactive domain 2	JARID2	chr6:15521805-15521864	NM_004973	Hs.269059
A_33_P3274811	2.75833	1.4638	2.75833	up	FALSE	Homo sapiens small proline-rich protein 2F (SPRR2F), mRNA [NM_001014450]	6705	GO:0005737|GO:0008544|GO:0030216|GO:0031424|GO:0001533	153084715	chr1	153084656	-	hs|1q21.3	NM_001014450	small proline-rich protein 2F	SPRR2F	chr1:153084715-153084656	NM_001014450	Hs.490252
A_33_P3244283	2.75648	1.46283	2.75648	up	FALSE	Homo sapiens calcium/calmodulin-dependent protein kinase II inhibitor 2 (CAMK2N2), mRNA [NM_033259]	94032	GO:0019901|GO:0008427|GO:0005634|GO:0005829	183977062	chr3	183977003	-	hs|3q27.1	NM_033259	calcium/calmodulin-dependent protein kinase II inhibitor 2	CAMK2N2	chr3:183977062-183977003	NM_033259	Hs.585003
A_19_P00809471	2.75091	1.45991	2.75091	up	FALSE	Homo sapiens cDNA FLJ12786 fis, clone NT2RP2001936. [AK022848]			89928203	chr11	89928144	-	hs|11q14.3	AK022848			chr11:89928203-89928144		Hs.112482
A_33_P3252794	2.75042	1.45965	2.75042	up	FALSE	Homo sapiens GLI family zinc finger 4 (GLI4), mRNA [NM_138465]	2738	GO:0008150|GO:0003674|GO:0005634|GO:0003677|GO:0046872	144359099	chr8	144359040	+	hs|8q24.3	NM_138465	GLI family zinc finger 4	GLI4	chr8:144359040-144359099	NM_138465	Hs.400533
A_24_P247732	2.7498	1.45933	2.7498	up	FALSE	Homo sapiens solute carrier family 5 (sodium/multivitamin and iodide cotransporter), member 6 (SLC5A6), transcript variant 1, mRNA [NM_021095]	8884	GO:0012506|GO:0015887|GO:0005886|GO:0015939|GO:0006768|GO:0006767|GO:0044281|GO:0031526|GO:0055085|GO:0016020|GO:0005887|GO:0006766|GO:0008523|GO:0006810|GO:0015878	27434388	chr2	27430653	-	hs|2p23.3	NM_021095	solute carrier family 5 (sodium/multivitamin and iodide cotransporter), member 6	SLC5A6	chr2:27434388-27430653	NM_021095	Hs.435735
A_23_P41942	2.746	1.45733	2.746	up	FALSE	Homo sapiens polymerase (RNA) III (DNA directed) polypeptide G (32kD) (POLR3G), mRNA [NM_006467]	10622	GO:0010467|GO:0032728|GO:0006386|GO:0006385|GO:0003899|GO:0006359|GO:0006383|GO:0005829|GO:0051607|GO:0045089|GO:0045087|GO:0005666|GO:0005654|GO:0032481	89781426	chr5	89781367	+	hs|5q14.3	NM_006467	polymerase (RNA) III (DNA directed) polypeptide G (32kD)	POLR3G	chr5:89781367-89781426	NM_006467	Hs.282387
A_23_P204158	2.7428	1.45565	2.7428	up	FALSE	Homo sapiens ring finger protein, transmembrane 2 (RNFT2), transcript variant 2, mRNA [NM_032814]	84900	GO:0008270|GO:0016021	117290574	chr12	117290515	+	hs|12q24.22	NM_032814	ring finger protein, transmembrane 2	RNFT2	chr12:117290515-117290574	NM_032814	Hs.437195
A_23_P256205	2.73207	1.44999	2.73207	up	FALSE	Homo sapiens actin binding LIM protein family, member 3 (ABLIM3), mRNA [NM_014945]	22885	GO:0005737|GO:0007411|GO:0045944|GO:0007010|GO:0008270|GO:0003779	148639741	chr5	148639682	+	hs|5q32	NM_014945	actin binding LIM protein family, member 3	ABLIM3	chr5:148639682-148639741	NM_014945	Hs.49688
A_23_P137361	2.72988	1.44884	2.72988	up	FALSE	Homo sapiens WD repeat containing, antisense to TP73 (WRAP73), mRNA [NM_017818]	49856	GO:0005813|GO:0005737	3548874	chr1	3548815	-	hs|1p36.32	NM_017818	WD repeat containing, antisense to TP73	WRAP73	chr1:3548874-3548815	NM_017818	Hs.31714
A_19_P00810414	2.72306	1.44523	2.72306	up	FALSE				38014943	chr2	38014884	+	hs|2p22.2				chr2:038014884-038014943
A_23_P89902	2.7215	1.4444	2.7215	up	FALSE	Homo sapiens reticulon 2 (RTN2), transcript variant 1, mRNA [NM_005619]	6253	GO:0005515|GO:0008219|GO:0007165|GO:0005783|GO:0030176|GO:0004871	45988845	chr19	45988786	-	hs|19q13.32	NM_005619	reticulon 2	RTN2	chr19:45988845-45988786	NM_005619	Hs.47517
A_24_P140608	2.72065	1.44395	2.72065	up	FALSE	Homo sapiens heparin-binding EGF-like growth factor (HBEGF), mRNA [NM_001945]	1839	GO:0051545|GO:0051897|GO:0048011|GO:0005154|GO:0035313|GO:0030335|GO:0051549|GO:0009986|GO:0030307|GO:0090303|GO:0048015|GO:0008016|GO:0005576|GO:0048661|GO:0005615|GO:0007165|GO:0007517|GO:0007173|GO:0005887|GO:0008543|GO:0045087|GO:0008083|GO:0008201|GO:0038095	139713111	chr5	139713052	-	hs|5q31.3	NM_001945	heparin-binding EGF-like growth factor	HBEGF	chr5:139713111-139713052	NM_001945	Hs.799
A_24_P626931	2.71763	1.44235	2.71763	up	FALSE	Homo sapiens ubiquitin protein ligase E3D (UBE3D), mRNA [NM_198920]	90025	GO:0005737|GO:0016567|GO:0016874	83602508	chr6	83602449	-	hs|6q14.1	NM_198920	ubiquitin protein ligase E3D	UBE3D	chr6:83602508-83602449	NM_198920	Hs.148609
A_32_P8156	2.71588	1.44142	2.71588	up	FALSE	Homo sapiens chromosome 10 open reading frame 107 (C10orf107), mRNA [NM_173554]	219621		63525718	chr10	63520724	+	hs|10q21.2	NM_173554	chromosome 10 open reading frame 107	C10orf107	chr10:63520724-63525718	NM_173554	Hs.673160
A_33_P3301469	2.71493	1.44092	2.71493	up	FALSE	Homo sapiens ankyrin repeat domain 30B-like (ANKRD30BL), transcript variant 1, non-coding RNA [NR_027019]	554226		132905224	chr2	132905165	-	hs|2q21.2	NR_027019	ankyrin repeat domain 30B-like	ANKRD30BL	chr2:132905224-132905165	NR_027019	Hs.380689
A_33_P3396527	2.71468	1.44078	2.71468	up	FALSE	Homo sapiens polymerase (RNA) III (DNA directed) polypeptide G (32kD) (POLR3G), mRNA [NM_006467]	10622	GO:0010467|GO:0032728|GO:0006386|GO:0006385|GO:0003899|GO:0006359|GO:0006383|GO:0005829|GO:0051607|GO:0045089|GO:0045087|GO:0005666|GO:0005654|GO:0032481	89810177	chr5	89810118	+	hs|5q14.3	NM_006467	polymerase (RNA) III (DNA directed) polypeptide G (32kD)	POLR3G	chr5:89810118-89810177	NM_006467	Hs.282387
A_23_P146479	2.71332	1.44006	2.71332	up	FALSE	Homo sapiens surfeit 2 (SURF2), transcript variant 1, mRNA [NM_017503]	6835	GO:0008150|GO:0003674|GO:0005575	136227222	chr9	136227163	+	hs|9q34.2	NM_017503	surfeit 2	SURF2	chr9:136227163-136227222	NM_017503	Hs.159448
A_33_P3411975	2.71179	1.43924	2.71179	up	FALSE	Homo sapiens ABI family, member 3 (NESH) binding protein (ABI3BP), mRNA [NM_015429]	25890	GO:0031012|GO:0030198|GO:0010811|GO:0005518|GO:0005614|GO:0008201|GO:0005615	100585783	chr3	100585724	-	hs|3q12.2	NM_015429	ABI family, member 3 (NESH) binding protein	ABI3BP	chr3:100585783-100585724	NM_015429	Hs.477015
A_23_P38795	2.7099	1.43824	2.7099	up	FALSE	Homo sapiens formyl peptide receptor 1 (FPR1), transcript variant 2, mRNA [NM_002029]	2357	GO:0005515|GO:0005886|GO:0007263|GO:0006928|GO:0004982|GO:0000187|GO:0007165|GO:0006935|GO:0007186|GO:0004872|GO:0007188|GO:0016021|GO:0005768	52249233	chr19	52249174	-	hs|19q13.41	NM_002029	formyl peptide receptor 1	FPR1	chr19:52249233-52249174	NM_002029	Hs.753
A_19_P00801885	2.70434	1.43528	2.70434	up	FALSE	Homo sapiens long intergenic non-protein coding RNA 545 (LINC00545), long non-coding RNA [NR_103813]	440132		31457476	chr13	31457417	+	hs|13q12.3	NR_103813	long intergenic non-protein coding RNA 545	LINC00545	chr13:31457417-31457476	NR_103813	Hs.729493
A_33_P3296119	2.70381	1.43499	2.70381	up	FALSE	Homo sapiens coiled-coil domain containing 169 (CCDC169), transcript variant 7, mRNA [NM_001198908]	728591		36822803	chr13	36822744	-	hs|13q13.3	NM_001198908	coiled-coil domain containing 169	CCDC169	chr13:36822803-36822744	NM_001198908	Hs.730899
A_23_P65240	2.70276	1.43443	2.70276	up	FALSE	Homo sapiens collagen, type IV, alpha 1 (COL4A1), mRNA [NM_001845]	1282	GO:0005515|GO:0048407|GO:0005587|GO:0005576|GO:0001525|GO:0031012|GO:0071230|GO:0022617|GO:0007411|GO:0007528|GO:0030198|GO:0030574|GO:0005788|GO:0005201	110802406	chr13	110802347	-	hs|13q34	NM_001845	collagen, type IV, alpha 1	COL4A1	chr13:110802406-110802347	NM_001845	Hs.17441
A_19_P00804783	2.68925	1.4272	2.68925	up	FALSE				41461672	chr6	41461613	-	hs|6p21.1				chr6:041461672-041461613
A_33_P3344861	2.68668	1.42582	2.68668	up	FALSE	Homo sapiens cDNA FLJ42330 fis, clone TSTOM1000135. [AK124321]	389602		155759007	chr7	155758948	+	hs|7q36.3	AK124321	uncharacterized LOC389602	LOC389602	chr7:155758948-155759007		Hs.583071
A_19_P00315532	2.68662	1.42579	2.68662	up	FALSE				28294321	chr19	28294262	+	hs|19q11				chr19:028294262-028294321
A_33_P3356356	2.68438	1.42459	2.68438	up	FALSE	Homo sapiens SRP14 antisense RNA1 (head to head) (SRP14-AS1), transcript variant 1, long non-coding RNA [NR_040059]	100131089		40358278	chr15	40358219	+	hs|15q15.1	NR_040059	SRP14 antisense RNA1 (head to head)	SRP14-AS1	chr15:40358219-40358278	NR_040059	Hs.386000
A_23_P165657	2.68008	1.42228	2.68008	up	FALSE	Homo sapiens solute carrier family 20 (phosphate transporter), member 1 (SLC20A1), mRNA [NM_005415]	6574	GO:0005886|GO:0006796|GO:0055085|GO:0007165|GO:0005436|GO:0016020|GO:0005887|GO:0006810|GO:0004872|GO:0005315|GO:0004871|GO:0005316|GO:0043123|GO:0006811	113421347	chr2	113421288	+	hs|2q13	NM_005415	solute carrier family 20 (phosphate transporter), member 1	SLC20A1	chr2:113421288-113421347	NM_005415	Hs.187946
A_33_P3311775	2.67905	1.42172	2.67905	up	FALSE	Homo sapiens zinc finger protein 789 (ZNF789), transcript variant 2, mRNA [NM_001013258]	285989	GO:0006355|GO:0005634|GO:0003677|GO:0046872|GO:0006351	99079944	chr7	99079885	+	hs|7q22.1	NM_001013258	zinc finger protein 789	ZNF789	chr7:99079885-99079944	NM_001013258	Hs.440384
A_33_P3331916	2.67905	1.42172	2.67905	up	FALSE	Homo sapiens long intergenic non-protein coding RNA 545 (LINC00545), long non-coding RNA [NR_103813]	440132		31457499	chr13	31457440	+	hs|13q12.3	NR_103813	long intergenic non-protein coding RNA 545	LINC00545	chr13:31457440-31457499	NR_103813	Hs.729493
A_19_P00331473	2.67881	1.42159	2.67881	up	FALSE				80616506	chr13	80616447	+	hs|13q31.1				chr13:080616447-080616506
A_24_P256404	2.67549	1.4198	2.67549	up	FALSE	Homo sapiens cDNA FLJ35883 fis, clone TESTI2008929. [AK093202]	100133616		16864625	chr1	16864566	+	hs|1p36.13	AK093202	uncharacterized LOC100133616	LOC100133616	chr1:16864566-16864625		Hs.722379
A_33_P3326285	2.67542	1.41976	2.67542	up	FALSE	Homo sapiens growth arrest-specific 5 (non-protein coding) (GAS5), long non-coding RNA [NR_002578]	60674		173833108	chr1	173833049	-	hs|1q25.1	NR_002578	growth arrest-specific 5 (non-protein coding)	GAS5	chr1:173833108-173833049	NR_002578	Hs.531856
A_32_P40744	2.67308	1.41851	2.67308	up	FALSE	PREDICTED: Homo sapiens uncharacterized LOC101927085 (LOC101927085), mRNA [XM_005276020]	101927085		82192013	chr8	82191954	-	hs|8q21.13	XM_005276020	uncharacterized LOC101927085	LOC101927085	chr8:82192013-82191954	XM_005276020
A_33_P3260322	2.67282	1.41836	2.67282	up	FALSE	Homo sapiens nuclear receptor subfamily 6, group A, member 1 (NR6A1), transcript variant 1, mRNA [NM_033334]	2649	GO:0005667|GO:0010467|GO:0006367|GO:0007276|GO:0008283|GO:0003707|GO:0000122|GO:0007283|GO:0003677|GO:0042803|GO:0043565|GO:0005654|GO:0008270|GO:0004879|GO:0030522	127279618	chr9	127279559	-	hs|9q33.3	NM_033334	nuclear receptor subfamily 6, group A, member 1	NR6A1	chr9:127279618-127279559	NM_033334	Hs.586460
A_23_P81369	2.66876	1.41617	2.66876	up	FALSE	Homo sapiens ADAM metallopeptidase domain 19 (ADAM19), mRNA [NM_033274]	8728	GO:0007507|GO:0017124|GO:0008270|GO:0016021|GO:0006509|GO:0004222	156917323	chr5	156916141	-	hs|5q33.3	NM_033274	ADAM metallopeptidase domain 19	ADAM19	chr5:156917323-156916141	NM_033274	Hs.483944
A_33_P3343467	2.66815	1.41584	2.66815	up	FALSE	Homo sapiens long intergenic non-protein coding RNA 957 (LINC00957), transcript variant 2, long non-coding RNA [NR_015401]	255031		44082021	chr7	44081962	+	hs|7p13	NR_015401	long intergenic non-protein coding RNA 957	LINC00957	chr7:44081962-44082021	NR_015401	Hs.661253
A_19_P00321094	2.66774	1.41562	2.66774	up	FALSE	Human heterogenous nuclear RNA W16W. [X17272]			65272361	chr11	65272302	-	hs|11q13.1	X17272			chr11:065272361-065272302		Hs.621695
A_33_P3394362	2.66645	1.41492	2.66645	up	FALSE	Homo sapiens C-type lectin domain family 19, member A (CLEC19A), mRNA [NM_001256720]	728276	GO:0030246|GO:0005576	19310137	chr16	19310078	+	hs|16p12.3	NM_001256720	C-type lectin domain family 19, member A	CLEC19A	chr16:19310078-19310137	NM_001256720	Hs.632180
A_19_P00329765	2.66304	1.41308	2.66304	up	FALSE	Q7WVU3_ACTPL (Q7WVU3) Collagen adhesin (Fragment), partial (5%) [THC2631248]			17402942	chr11	17402883	+	hs|11p15.1				chr11:17402883-17402942
A_33_P3356210	2.66203	1.41253	2.66203	up	FALSE	Homo sapiens natural killer cell cytotoxicity receptor 3 ligand 1 (NCR3LG1), mRNA [NM_001202439]	374383	GO:0019028|GO:0005886|GO:0005198|GO:0016021	17398744	chr11	17398685	+	hs|11p15.1	NM_001202439	natural killer cell cytotoxicity receptor 3 ligand 1	NCR3LG1	chr11:17398685-17398744	NM_001202439	Hs.146274
A_33_P3477521	2.65893	1.41085	2.65893	up	FALSE	Homo sapiens uncharacterized LOC284080 (LOC284080), long non-coding RNA [NR_038230]	284080		48127772	chr17	48127713	-	hs|17q21.33	NR_038230	uncharacterized LOC284080	LOC284080	chr17:48127772-48127713	NR_038230	Hs.274864
A_23_P141893	2.65706	1.40983	2.65706	up	FALSE	Homo sapiens protein phosphatase, Mg2+/Mn2+ dependent, 1N (putative) (PPM1N), mRNA [NM_001080401]	147699	GO:0030145|GO:0000287|GO:0004721	46005517	chr19	46005458	+	hs|19q13.32	NM_001080401	protein phosphatase, Mg2+/Mn2+ dependent, 1N (putative)	PPM1N	chr19:46005458-46005517	NM_001080401	Hs.532872
A_23_P71319	2.65419	1.40827	2.65419	up	FALSE	Homo sapiens farnesyl-diphosphate farnesyltransferase 1 (FDFT1), mRNA [NM_004462]	2222	GO:0006695|GO:0006694|GO:0051996|GO:0005783|GO:0045338|GO:0016491|GO:0005789|GO:0044281|GO:0016021|GO:0008299|GO:0044255|GO:0004310	11696260	chr8	11696201	+	hs|8p23.1	NM_004462	farnesyl-diphosphate farnesyltransferase 1	FDFT1	chr8:11696201-11696260	NM_004462	Hs.593928
A_33_P3519223	2.65349	1.40789	2.65349	up	FALSE
A_33_P3211633	2.65323	1.40775	2.65323	up	FALSE	Homo sapiens WD repeat domain 3 (WDR3), mRNA [NM_006784]	10885	GO:0031965|GO:0005730|GO:0005634	118476011	chr1	118475952	+	hs|1p12	NM_006784	WD repeat domain 3	WDR3	chr1:118475952-118476011	NM_006784	Hs.310809
A_33_P3531979	2.65292	1.40758	2.65292	up	FALSE	Homo sapiens uncharacterized LOC283352 (LOC283352), transcript variant 1, long non-coding RNA [NR_104172]	283352		129597837	chr12	129597778	+	hs|12q24.33	NR_104172	uncharacterized LOC283352	LOC283352	chr12:129597778-129597837	NR_104172	Hs.665667
A_33_P3308434	2.65242	1.40731	2.65242	up	FALSE	Homo sapiens MORN repeat containing 1 (MORN1), mRNA [NM_024848]	79906		2317328	chr1	2317269	-	hs|1p36.32	NM_024848	MORN repeat containing 1	MORN1	chr1:2317328-2317269	NM_024848	Hs.642701
A_19_P00320579	2.65006	1.40603	2.65006	up	FALSE	Homo sapiens long intergenic non-protein coding RNA, p53 induced transcript (LINC-PINT), transcript variant 1, long non-coding RNA [NR_015431]	378805		130792595	chr7	130792536	-	hs|7q32.3	NR_015431	long intergenic non-protein coding RNA, p53 induced transcript	LINC-PINT	chr7:130792595-130792536	NR_015431	Hs.744176
A_24_P82106	2.64684	1.40427	2.64684	up	FALSE	Homo sapiens matrix metallopeptidase 14 (membrane-inserted) (MMP14), mRNA [NM_004995]	4323	GO:0005515|GO:0043627|GO:0048771|GO:0003700|GO:0005886|GO:0030307|GO:0030324|GO:0051895|GO:0005737|GO:0001541|GO:0022617|GO:0030198|GO:0030574|GO:0006508|GO:0006979|GO:0042470|GO:0001666|GO:0030335|GO:0005796|GO:0005509|GO:0001525|GO:0043615|GO:0009612|GO:0031012|GO:0016504|GO:0005178|GO:0001503|GO:0005887|GO:0001935|GO:0008270|GO:0048754|GO:0004222|GO:0031638	23315850	chr14	23315791	+	hs|14q11.2	NM_004995	matrix metallopeptidase 14 (membrane-inserted)	MMP14	chr14:23315791-23315850	NM_004995	Hs.2399
A_33_P3659678	2.64477	1.40314	2.64477	up	FALSE	Homo sapiens nuclear receptor subfamily 6, group A, member 1 (NR6A1), transcript variant 1, mRNA [NM_033334]	2649	GO:0005667|GO:0010467|GO:0006367|GO:0007276|GO:0008283|GO:0003707|GO:0000122|GO:0007283|GO:0003677|GO:0042803|GO:0043565|GO:0005654|GO:0008270|GO:0004879|GO:0030522	127280335	chr9	127280276	-	hs|9q33.3	NM_033334	nuclear receptor subfamily 6, group A, member 1	NR6A1	chr9:127280335-127280276	NM_033334	Hs.586460
A_23_P76749	2.64426	1.40286	2.64426	up	FALSE	Homo sapiens UDP-N-acetyl-alpha-D-galactosamine:polypeptide N-acetylgalactosaminyltransferase 16 (GALNT16), transcript variant 2, mRNA [NM_020692]	57452	GO:0004653|GO:0000139|GO:0006486|GO:0016021	69821130	chr14	69821071	+	hs|14q24.1	NM_020692	UDP-N-acetyl-alpha-D-galactosamine:polypeptide N-acetylgalactosaminyltransferase 16	GALNT16	chr14:69821071-69821130	NM_020692	Hs.21035
A_23_P33881	2.64339	1.40239	2.64339	up	FALSE	Homo sapiens synovial sarcoma, X breakpoint 4B (SSX4B), transcript variant 1, mRNA [NM_001034832]	548313	GO:0006355|GO:0005634|GO:0003676|GO:0006351	48252372	chrX	48252313	+	hs|Xp11.23	NM_001034832	synovial sarcoma, X breakpoint 4B	SSX4B	chrX:48252313-48252372	NM_001034832	Hs.648298
A_23_P57364	2.64255	1.40193	2.64255	up	FALSE	Homo sapiens trefoil factor 2 (TFF2), mRNA [NM_005423]	7032	GO:0030334|GO:0005515|GO:0008284|GO:0070098|GO:0031723|GO:0019722|GO:0050728|GO:0043031|GO:0007586|GO:0060455|GO:0070374|GO:0005615	43767646	chr21	43766648	-	hs|21q22.3	NM_005423	trefoil factor 2	TFF2	chr21:43767646-43766648	NM_005423	Hs.2979
A_23_P75889	2.63985	1.40046	2.63985	up	FALSE	Homo sapiens proteasome (prosome, macropain) 26S subunit, non-ATPase, 13 (PSMD13), transcript variant 2, mRNA [NM_175932]	5719	GO:0002474|GO:0010467|GO:0044281|GO:0031145|GO:0005829|GO:0034641|GO:0000082|GO:0016032|GO:0006977|GO:0000209|GO:0000502|GO:0043066|GO:0005838|GO:0016070|GO:0016071|GO:0006521|GO:0051437|GO:0042590|GO:0006915|GO:0042981|GO:0051436|GO:0051439|GO:0007127|GO:0002479|GO:0005654|GO:0022624|GO:0000278	251590	chr11	250851	+	hs|11p15.5	NM_175932	proteasome (prosome, macropain) 26S subunit, non-ATPase, 13	PSMD13	chr11:250851-251590	NM_175932	Hs.134688
A_33_P3715909	2.63857	1.39976	2.63857	up	FALSE	Homo sapiens uncharacterized gastric protein ZA43P mRNA, partial cds. [AF264629]			81108497	chr16	81108438	-	hs|16q23.2	AF264629			chr16:81108497-81108438		Hs.203594
A_24_P122524	2.63762	1.39924	2.63762	up	FALSE	Homo sapiens WD repeat domain 3 (WDR3), mRNA [NM_006784]	10885	GO:0031965|GO:0005730|GO:0005634	118502496	chr1	118502437	+	hs|1p12	NM_006784	WD repeat domain 3	WDR3	chr1:118502437-118502496	NM_006784	Hs.310809
A_23_P40847	2.63382	1.39716	2.63382	up	FALSE	Homo sapiens carbohydrate (N-acetylglucosamine-6-O) sulfotransferase 2 (CHST2), mRNA [NM_004267]	9435	GO:0005802|GO:0006790|GO:0005975|GO:0031228|GO:0006044|GO:0007275|GO:0044281|GO:0042339|GO:0006954|GO:0000139|GO:0018146|GO:0008146|GO:0001517|GO:0016021|GO:0030203	142841642	chr3	142841583	+	hs|3q24	NM_004267	carbohydrate (N-acetylglucosamine-6-O) sulfotransferase 2	CHST2	chr3:142841583-142841642	NM_004267	Hs.8786
A_23_P216693	2.63338	1.39692	2.63338	up	FALSE	Homo sapiens myeloid/lymphoid or mixed-lineage leukemia (trithorax homolog, Drosophila); translocated to, 3 (MLLT3), transcript variant 1, mRNA [NM_004529]	4300	GO:0005515|GO:0006355|GO:0007379|GO:2000096|GO:0005634|GO:0009952|GO:0090090|GO:0006351	20346539	chr9	20346480	-	hs|9p21.3	NM_004529	myeloid/lymphoid or mixed-lineage leukemia (trithorax homolog, Drosophila); translocated to, 3	MLLT3	chr9:20346539-20346480	NM_004529	Hs.591085
A_24_P393844	2.63113	1.39568	2.63113	up	FALSE	Homo sapiens DPH2 homolog (S. cerevisiae) (DPH2), transcript variant 1, mRNA [NM_001384]	1802	GO:0005737|GO:0017183	44438449	chr1	44438390	+	hs|1p34.1	NM_001384	DPH2 homolog (S. cerevisiae)	DPH2	chr1:44438390-44438449	NM_001384	Hs.632398
A_33_P3645465	2.63034	1.39525	2.63034	up	FALSE	Homo sapiens PDCD4 antisense RNA 1 (PDCD4-AS1), long non-coding RNA [NR_026932]	282997		112629567	chr10	112629508	-	hs|10q25.2	NR_026932	PDCD4 antisense RNA 1	PDCD4-AS1	chr10:112629567-112629508	NR_026932	Hs.599931
A_33_P3301410	2.62968	1.39489	2.62968	up	FALSE	Homo sapiens exosome component 4 (EXOSC4), mRNA [NM_019037]	54512	GO:0005515|GO:0010467|GO:0000460|GO:0016070|GO:0030307|GO:0016071|GO:0071028|GO:0006364|GO:0000956|GO:0005730|GO:0043928|GO:0035327|GO:0004532|GO:0005634|GO:0000178|GO:0005829|GO:0045006|GO:0051607|GO:0005737|GO:0000175|GO:0071044|GO:0017091|GO:0000288	145135491	chr8	145135432	+	hs|8q24.3	NM_019037	exosome component 4	EXOSC4	chr8:145135432-145135491	NM_019037	Hs.632041
A_23_P210581	2.62559	1.39264	2.62559	up	FALSE	Homo sapiens potassium voltage-gated channel, subfamily G, member 1 (KCNG1), mRNA [NM_002237]	3755	GO:0005251|GO:0005886|GO:0008076|GO:0007268|GO:0005267|GO:0051260|GO:0016021|GO:0006813|GO:0043231	49620322	chr20	49620263	-	hs|20q13.13	NM_002237	potassium voltage-gated channel, subfamily G, member 1	KCNG1	chr20:49620322-49620263	NM_002237	Hs.118695
A_33_P3354414	2.62268	1.39104	2.62268	up	FALSE	Homo sapiens aldehyde oxidase 1 (AOX1), mRNA [NM_001159]	316	GO:0008762|GO:0005506|GO:0051537|GO:0004854|GO:0072593|GO:0050660|GO:0042816|GO:0006767|GO:0009055|GO:0044281|GO:0005829|GO:0004031|GO:0043546|GO:0005737|GO:0051287|GO:0006954|GO:0006766	201534464	chr2	201534405	+	hs|2q33.1	NM_001159	aldehyde oxidase 1	AOX1	chr2:201534405-201534464	NM_001159	Hs.406238
A_33_P3369781	2.62172	1.39051	2.62172	up	FALSE	Homo sapiens ubiquitin protein ligase E3D (UBE3D), mRNA [NM_198920]	90025	GO:0005737|GO:0016567|GO:0016874	83667091	chr6	83667032	-	hs|6q14.1	NM_198920	ubiquitin protein ligase E3D	UBE3D	chr6:83667091-83667032	NM_198920	Hs.148609
A_23_P217079	2.62001	1.38958	2.62001	up	FALSE	Homo sapiens dolichyl-phosphate mannosyltransferase polypeptide 2, regulatory subunit (DPM2), mRNA [NM_003863]	8818	GO:0005515|GO:0006501|GO:0004582|GO:0048471|GO:0033185|GO:0019348|GO:0016254|GO:0030176|GO:0035269|GO:0000506|GO:0031647|GO:0005789|GO:0030234|GO:0006488|GO:0044267|GO:0006506|GO:0043687|GO:0018279	130697655	chr9	130697596	-	hs|9q34.11	NM_003863	dolichyl-phosphate mannosyltransferase polypeptide 2, regulatory subunit	DPM2	chr9:130697655-130697596	NM_003863	Hs.108973
A_33_P3352970	2.61275	1.38557	2.61275	up	FALSE	Homo sapiens interleukin-1 receptor-associated kinase 2 (IRAK2), mRNA [NM_001570]	3656	GO:0005515|GO:0034142|GO:0005886|GO:0070423|GO:0007249|GO:0051403|GO:0042803|GO:0035872|GO:0005829|GO:0002756|GO:0000187|GO:0051092|GO:0006954|GO:0002755|GO:0031663|GO:0034138|GO:0070555|GO:0070498|GO:0038124|GO:0046982|GO:0038123|GO:0009986|GO:0034134|GO:0007254|GO:0032088|GO:0002224|GO:0005524|GO:0001959|GO:0004672|GO:0045087|GO:0006468|GO:0034166|GO:0035666|GO:0034146|GO:0010008|GO:0034162	10285361	chr3	10285302	+	hs|3p25.3	NM_001570	interleukin-1 receptor-associated kinase 2	IRAK2	chr3:10285302-10285361	NM_001570	Hs.449207
A_33_P3267186	2.60883	1.3834	2.60883	up	FALSE	Homo sapiens ATPase, Ca++ transporting, plasma membrane 1 (ATP2B1), transcript variant 2, mRNA [NM_001682]	490	GO:0005515|GO:0005516|GO:0005388|GO:0034220|GO:0005886|GO:0007596|GO:0005887|GO:0006810|GO:0055085|GO:0005524|GO:0046872	89993004	chr12	89992945	-	hs|12q21.33	NM_001682	ATPase, Ca++ transporting, plasma membrane 1	ATP2B1	chr12:89993004-89992945	NM_001682	Hs.506276
A_33_P3238148	2.60523	1.38141	2.60523	up	FALSE	leucine-rich repeats and death domain containing 1 [Source:HGNC Symbol;Acc:34300] [ENST00000343318]	401387	GO:0007165	91808677	chr7	91808618	-	hs|7q21.2	XM_005250341	leucine-rich repeats and death domain containing 1	LRRD1	chr7:91808677-91808618	XM_005250341	Hs.671729
A_33_P3281273	2.60334	1.38036	2.60334	up	FALSE	Homo sapiens sphingosine-1-phosphate receptor 4 (S1PR4), mRNA [NM_003775]	8698	GO:0006955|GO:0007186|GO:0005886|GO:0005887|GO:0004930|GO:0007202|GO:0007189|GO:0038036|GO:0007204|GO:0008289	3180329	chr19	3180270	+	hs|19p13.3	NM_003775	sphingosine-1-phosphate receptor 4	S1PR4	chr19:3180270-3180329	NM_003775	Hs.662006
A_33_P3268487	2.60076	1.37893	2.60076	up	FALSE	Homo sapiens 4-aminobutyrate aminotransferase (ABAT), transcript variant 2, mRNA [NM_000663]	18	GO:0043005|GO:0001666|GO:0003867|GO:0045471|GO:0042493|GO:0048148|GO:0007268|GO:0045776|GO:0047298|GO:0042803|GO:0007269|GO:0005739|GO:0032145|GO:0032144|GO:0005759|GO:0010039|GO:0030170|GO:0007610|GO:0009450|GO:0007626|GO:0042135|GO:0007620|GO:0035094	8878317	chr16	8878258	+	hs|16p13.2	NM_000663	4-aminobutyrate aminotransferase	ABAT	chr16:8878258-8878317	NM_000663	Hs.336768
A_33_P3379463	2.5978	1.37729	2.5978	up	FALSE	Homo sapiens lysophospholipase II (LYPLA2), mRNA [NM_007260]	11313	GO:0005737|GO:0016787|GO:0006631	24121907	chr1	24121848	+	hs|1p36.11	NM_007260	lysophospholipase II	LYPLA2	chr1:24121848-24121907	NM_007260	Hs.533479
A_24_P150466	2.59666	1.37666	2.59666	up	FALSE	Homo sapiens SPARC related modular calcium binding 1 (SMOC1), transcript variant 1, mRNA [NM_001034852]	64093	GO:0005515|GO:0007165|GO:0045667|GO:0030198|GO:0001654|GO:0010811|GO:0005509|GO:0050840|GO:0060173|GO:0030154|GO:0005604	70498841	chr14	70498782	+	hs|14q24.2	NM_001034852	SPARC related modular calcium binding 1	SMOC1	chr14:70498782-70498841	NM_001034852	Hs.497349
A_32_P129540	2.59622	1.37641	2.59622	up	FALSE	Homo sapiens programmed cell death 2 pseudogene (LOC728739), non-coding RNA [NR_037629]	728739		108297117	chr12	108297058	-	hs|12q23.3	NR_037629	programmed cell death 2 pseudogene	LOC728739	chr12:108297117-108297058	NR_037629	Hs.741995
A_33_P3321230	2.59586	1.37621	2.59586	up	FALSE	Homo sapiens solute carrier family 18, subfamily B, member 1 (SLC18B1), mRNA [NM_052831]	116843	GO:0016021|GO:0055085	133095440	chr6	133095381	-	hs|6q23.2	NM_052831	solute carrier family 18, subfamily B, member 1	SLC18B1	chr6:133095440-133095381	NM_052831	Hs.347144
A_23_P24389	2.59036	1.37315	2.59036	up	FALSE	Homo sapiens coiled-coil domain containing 88B (CCDC88B), mRNA [NM_032251]	283234		64124547	chr11	64123078	+	hs|11q13.1	NM_032251	coiled-coil domain containing 88B	CCDC88B	chr11:64123078-64124547	NM_032251	Hs.98564
A_33_P3393650	2.58794	1.37181	2.58794	up	FALSE	Homo sapiens pleckstrin homology domain containing, family A member 5 (PLEKHA5), transcript variant 1, mRNA [NM_019012]	54477	GO:0005515|GO:0008150|GO:0005545|GO:0005737|GO:0005575	19436660	chr12	19436601	+	hs|12p12.3	NM_019012	pleckstrin homology domain containing, family A member 5	PLEKHA5	chr12:19436601-19436660	NM_019012	Hs.188614
A_33_P3383029	2.58637	1.37093	2.58637	up	FALSE	Homo sapiens MAX interactor 1, dimerization protein (MXI1), transcript variant 2, mRNA [NM_130439]	4601	GO:0008285|GO:0003714|GO:0046983|GO:0042994|GO:0005634|GO:0000122|GO:0003677|GO:0006351	112044806	chr10	112044747	+	hs|10q25.2	NM_130439	MAX interactor 1, dimerization protein	MXI1	chr10:112044747-112044806	NM_130439	Hs.728542
A_33_P3279681	2.58513	1.37023	2.58513	up	FALSE	Homo sapiens protein phosphatase, Mg2+/Mn2+ dependent, 1N (putative) (PPM1N), mRNA [NM_001080401]	147699	GO:0030145|GO:0000287|GO:0004721	46003808	chr19	46003749	+	hs|19q13.32	NM_001080401	protein phosphatase, Mg2+/Mn2+ dependent, 1N (putative)	PPM1N	chr19:46003749-46003808	NM_001080401	Hs.532872
A_23_P210690	2.58014	1.36745	2.58014	up	FALSE	Homo sapiens tribbles pseudokinase 3 (TRIB3), mRNA [NM_021158]	57761	GO:0008286|GO:0005515|GO:0034976|GO:0005886|GO:0045599|GO:0005634|GO:0044281|GO:0005829|GO:0032092|GO:0007173|GO:0043405|GO:0016301|GO:0055106|GO:0051443|GO:0031625|GO:0044255|GO:0048011|GO:0032869|GO:0019901|GO:0048015|GO:0003714|GO:0045717|GO:0005730|GO:0005524|GO:0006351|GO:0010827|GO:0070059|GO:0008543|GO:0045087|GO:0004860|GO:0006468|GO:0006469|GO:0045892|GO:0038095	378166	chr20	378107	+	hs|20p13	NM_021158	tribbles pseudokinase 3	TRIB3	chr20:378107-378166	NM_021158	Hs.516826
A_19_P00322741	2.57866	1.36662	2.57866	up	FALSE	za48h12.s1 Soares fetal liver spleen 1NFLS Homo sapiens cDNA clone IMAGE:295847 3', mRNA sequence [N66959]			15687817	chr4	15687800	-	hs|4p15.32	N66959			chr4:15687817-15687800		Hs.597231
A_33_P3351510	2.57805	1.36628	2.57805	up	FALSE	Homo sapiens interleukin 1 receptor accessory protein-like 1 (IL1RAPL1), mRNA [NM_014271]	11141	GO:0005515|GO:0030424|GO:0005245|GO:0005886|GO:0009986|GO:0005102|GO:0030425|GO:0045920|GO:0007165|GO:0019966|GO:0005737|GO:0097105|GO:0050775|GO:0045211|GO:0010975|GO:0030182|GO:0016021|GO:0007157	29974013	chrX	29973954	+	hs|Xp21.2	NM_014271	interleukin 1 receptor accessory protein-like 1	IL1RAPL1	chrX:29973954-29974013	NM_014271	Hs.658912
A_23_P331598	2.57698	1.36568	2.57698	up	FALSE	Homo sapiens importin 7 (IPO7), mRNA [NM_006391]	10527	GO:0005515|GO:0042393|GO:0007165|GO:0005215|GO:0005737|GO:0005083|GO:0005794|GO:0005643|GO:0019048|GO:0008536|GO:0006606	9467068	chr11	9467009	+	hs|11p15.4	NM_006391	importin 7	IPO7	chr11:9467009-9467068	NM_006391	Hs.744911
A_24_P152968	2.57564	1.36493	2.57564	up	FALSE	Homo sapiens aldo-keto reductase family 1, member C1 (AKR1C1), mRNA [NM_001353]	1645	GO:0031406|GO:0044598|GO:0046683|GO:0032052|GO:0006805|GO:0044597|GO:0007603|GO:0047086|GO:0005829|GO:0030299|GO:0016655|GO:0071395|GO:0042574|GO:0047115|GO:0051260|GO:0008206|GO:0047042|GO:0042632|GO:0047718|GO:0007586|GO:0047006|GO:0001523|GO:0004032|GO:0004033|GO:0015721|GO:0042448|GO:0018636|GO:0055114	5005695	chr10	5005636	+	hs|10p15.1	NM_001353	aldo-keto reductase family 1, member C1	AKR1C1	chr10:5005636-5005695	NM_001353	Hs.460260
A_19_P00317432	2.57476	1.36444	2.57476	up	FALSE	Homo sapiens cDNA clone IMAGE:3867353. [BC024732]			28297118	chr19	28297059	+	hs|19q11	BC024732			chr19:28297059-28297118		Hs.733949
A_33_P3224680	2.57417	1.36411	2.57417	up	FALSE	tRNA methyltransferase 13 homolog (S. cerevisiae) [Source:HGNC Symbol;Acc:25502] [ENST00000370143]	54482	GO:0008168|GO:0046872|GO:0008033	100606096	chr1	100606037	+	hs|1p21.2	AK289404	tRNA methyltransferase 13 homolog (S. cerevisiae)	TRMT13	chr1:100606037-100606096		Hs.729095
A_19_P00813076	2.57186	1.36281	2.57186	up	FALSE	Homo sapiens cDNA clone IMAGE:3867353. [BC024732]			28297062	chr19	28297003	+	hs|19q11	BC024732			chr19:28297003-28297062		Hs.733949
A_23_P147245	2.57184	1.3628	2.57184	up	FALSE	Homo sapiens oxysterol binding protein-like 10 (OSBPL10), transcript variant 1, mRNA [NM_017784]	114884	GO:0005543|GO:0015485|GO:0006869	31702460	chr3	31702401	-	hs|3p23	NM_017784	oxysterol binding protein-like 10	OSBPL10	chr3:31702460-31702401	NM_017784	Hs.150122
A_23_P1956	2.56828	1.3608	2.56828	up	FALSE	Homo sapiens transmembrane protein 223 (TMEM223), mRNA [NM_001080501]	79064	GO:0005739|GO:0016021	62558150	chr11	62558091	-	hs|11q12.3	NM_001080501	transmembrane protein 223	TMEM223	chr11:62558150-62558091	NM_001080501	Hs.530463
A_33_P3243544	2.56756	1.3604	2.56756	up	FALSE	Homo sapiens estrogen-related receptor alpha (ESRRA), transcript variant 2, mRNA [NM_001282450]	2101	GO:0005515|GO:0010467|GO:0006367|GO:0051216|GO:0019904|GO:0003707|GO:0005634|GO:0045670|GO:0003677|GO:0043565|GO:0045667|GO:0045944|GO:0042127|GO:0005654|GO:0008270|GO:0004879|GO:0005496|GO:0030522	64083420	chr11	64083361	+	hs|11q13.1	NM_001282450	estrogen-related receptor alpha	ESRRA	chr11:64083361-64083420	NM_001282450	Hs.110849
A_33_P3808996	2.56686	1.36	2.56686	up	FALSE	Homo sapiens spermatogenesis associated, serine-rich 2 (SPATS2), mRNA [NM_023071]	65244	GO:0005737	49920652	chr12	49920593	+	hs|12q13.12	NM_023071	spermatogenesis associated, serine-rich 2	SPATS2	chr12:49920593-49920652	NM_023071	Hs.654826
A_23_P218434	2.56413	1.35847	2.56413	up	FALSE	Homo sapiens zinc finger protein 226 (ZNF226), transcript variant 3, mRNA [NM_001032374]	7769	GO:0006355|GO:0005634|GO:0003677|GO:0046872|GO:0006351	44679346	chr19	44679287	+	hs|19q13.31	NM_001032374	zinc finger protein 226	ZNF226	chr19:44679287-44679346	NM_001032374	Hs.145956
A_33_P3265394	2.56164	1.35707	2.56164	up	FALSE	WD repeat domain 74 [Source:HGNC Symbol;Acc:25529] [ENST00000538098]	54663	GO:0008150|GO:0003674|GO:0016070|GO:0005730|GO:0001825	62607176	chr11	62607117	-	hs|11q12.3	XM_005274055	WD repeat domain 74	WDR74	chr11:62607176-62607117	XM_005274055	Hs.654620
A_33_P3311740	2.56057	1.35647	2.56057	up	FALSE	Homo sapiens zinc finger protein 774 (ZNF774), mRNA [NM_001004309]	342132	GO:0006355|GO:0005634|GO:0003677|GO:0046872|GO:0006351	90902188	chr15	90902129	+	hs|15q26.1	NM_001004309	zinc finger protein 774	ZNF774	chr15:90902129-90902188	NM_001004309	Hs.55307
A_23_P111041	2.55988	1.35607	2.55988	up	FALSE	Homo sapiens histone cluster 1, H2bi (HIST1H2BI), mRNA [NM_003525]	8346		26273434	chr6	26273375	+	hs|6p22.2	NM_003525	histone cluster 1, H2bi	HIST1H2BI	chr6:26273375-26273434	NM_003525	Hs.553506
A_23_P366216	2.55982	1.35604	2.55982	up	FALSE	Homo sapiens histone cluster 1, H2bh (HIST1H2BH), mRNA [NM_003524]	8345	GO:0046982|GO:0006334|GO:0005634|GO:0000786|GO:0003677	26252281	chr6	26252222	+	hs|6p22.2	NM_003524	histone cluster 1, H2bh	HIST1H2BH	chr6:26252222-26252281	NM_003524	Hs.247815
A_32_P447001	2.55803	1.35503	2.55803	up	FALSE	Homo sapiens chromosome 15 open reading frame 65 (C15orf65), mRNA [NM_001198784]	145788		55710721	chr15	55710662	+	hs|15q21.3	NM_001198784	chromosome 15 open reading frame 65	C15orf65	chr15:55710662-55710721	NM_001198784	Hs.97300
A_33_P3333777	2.55785	1.35493	2.55785	up	FALSE	Homo sapiens GABPB1 antisense RNA 1 (GABPB1-AS1), long non-coding RNA [NR_024490]	100129387		50650216	chr15	50650157	+	hs|15q21.2	NR_024490	GABPB1 antisense RNA 1	GABPB1-AS1	chr15:50650157-50650216	NR_024490	Hs.659360
A_33_P3666817	2.55376	1.35263	2.55376	up	FALSE	Homo sapiens chromosome 10 open reading frame 55 (C10orf55), mRNA [NM_001001791]	414236		75670098	chr10	75670039	-	hs|10q22.2	NM_001001791	chromosome 10 open reading frame 55	C10orf55	chr10:75670098-75670039	NM_001001791	Hs.585453
A_24_P263910	2.55362	1.35254	2.55362	up	FALSE	chromosome 14 open reading frame 182 [Source:HGNC Symbol;Acc:27503] [ENST00000529902]	283551		50466711	chr14	50466652	-	hs|14q21.3	AK090420	chromosome 14 open reading frame 182	C14orf182	chr14:50466711-50466652		Hs.660867
A_33_P3269728	2.55314	1.35227	2.55314	up	FALSE	Homo sapiens ankyrin repeat domain 10 (ANKRD10), transcript variant 2, mRNA [NM_001286721]	55608		111558458	chr13	111558399	-	hs|13q34	NM_001286721	ankyrin repeat domain 10	ANKRD10	chr13:111558458-111558399	NM_001286721	Hs.525163
A_33_P3341474	2.54835	1.34957	2.54835	up	FALSE	Homo sapiens zinc finger and BTB domain containing 38 (ZBTB38), mRNA [NM_001080412]	253461	GO:0003700|GO:0045944|GO:0005730|GO:0005634|GO:0003677|GO:0046872|GO:0006351	141168560	chr3	141168501	+	hs|3q23	NM_001080412	zinc finger and BTB domain containing 38	ZBTB38	chr3:141168501-141168560	NM_001080412	Hs.518301
A_24_P3783	2.54692	1.34876	2.54692	up	FALSE	Homo sapiens histone cluster 1, H2bm (HIST1H2BM), mRNA [NM_003521]	8342	GO:0046982|GO:0006334|GO:0005634|GO:0000786|GO:0003677	27783062	chr6	27783003	+	hs|6p22.1	NM_003521	histone cluster 1, H2bm	HIST1H2BM	chr6:27783003-27783062	NM_003521	Hs.182432
A_33_P3212092	2.53897	1.34424	2.53897	up	FALSE	Homo sapiens programmed cell death 4 (neoplastic transformation inhibitor) (PDCD4), transcript variant 2, mRNA [NM_145341]	27250	GO:0005515|GO:0005737|GO:0007569|GO:0003723|GO:0005730|GO:0006915|GO:0005634|GO:0045786|GO:0043508|GO:0045892|GO:0005829	112659661	chr10	112659602	+	hs|10q25.2	NM_145341	programmed cell death 4 (neoplastic transformation inhibitor)	PDCD4	chr10:112659602-112659661	NM_145341	Hs.711490
A_19_P00315533	2.53735	1.34332	2.53735	up	FALSE				28294227	chr19	28294168	+	hs|19q11				chr19:028294168-028294227
A_19_P00317436	2.5352	1.3421	2.5352	up	FALSE	Homo sapiens cDNA clone IMAGE:4814008. [BC047228]			50659350	chr15	50659291	+	hs|15q21.2	BC047228			chr15:50659291-50659350		Hs.656448
A_24_P200000	2.53005	1.33917	2.53005	up	FALSE	Homo sapiens STEAP family member 3, metalloreductase (STEAP3), transcript variant 1, mRNA [NM_182915]	55240	GO:0005515|GO:0009306|GO:0000293|GO:0005886|GO:0005771|GO:0006915|GO:0055085|GO:0046872|GO:0006879|GO:0033572|GO:0007049|GO:0016021|GO:0010008	120012423	chr2	120012364	+	hs|2q14.2	NM_182915	STEAP family member 3, metalloreductase	STEAP3	chr2:120012364-120012423	NM_182915	Hs.647822
A_33_P3232527	2.53003	1.33915	2.53003	up	FALSE	Homo sapiens ER degradation enhancer, mannosidase alpha-like 3 (EDEM3), mRNA [NM_025191]	80267	GO:0006986|GO:0006457|GO:0005509|GO:0004571|GO:0005789|GO:0006516|GO:0005788|GO:0043161|GO:0044267|GO:0004569|GO:0043687|GO:0018279	184662243	chr1	184662184	-	hs|1q25.3	NM_025191	ER degradation enhancer, mannosidase alpha-like 3	EDEM3	chr1:184662243-184662184	NM_025191	Hs.523811
A_23_P145153	2.52999	1.33913	2.52999	up	FALSE	Homo sapiens programmed cell death 2 (PDCD2), transcript variant 1, mRNA [NM_002598]	5134	GO:0005515|GO:0005737|GO:0006915|GO:0005634|GO:0003677|GO:0046872	170892222	chr6	170892163	-	hs|6q27	NM_002598	programmed cell death 2	PDCD2	chr6:170892222-170892163	NM_002598	Hs.367900
A_23_P131060	2.52869	1.33839	2.52869	up	FALSE	Homo sapiens cytochrome P450, family 4, subfamily F, polypeptide 8 (CYP4F8), mRNA [NM_007253]	11283	GO:0006805|GO:0006693|GO:0070330|GO:0005506|GO:0018685|GO:0005789|GO:0044281|GO:0016021|GO:0006690|GO:0020037	15740029	chr19	15739621	+	hs|19p13.12	NM_007253	cytochrome P450, family 4, subfamily F, polypeptide 8	CYP4F8	chr19:15739621-15740029	NM_007253	Hs.268554
A_23_P58538	2.52791	1.33794	2.52791	up	FALSE	Homo sapiens EPB41L4A antisense RNA 1 (EPB41L4A-AS1), long non-coding RNA [NR_015370]	114915		111497948	chr5	111497889	+	hs|5q22.1	NR_015370	EPB41L4A antisense RNA 1	EPB41L4A-AS1	chr5:111497889-111497948	NR_015370	Hs.12082
A_23_P353524	2.52679	1.33731	2.52679	up	FALSE	Homo sapiens involucrin (IVL), mRNA [NM_005547]	3713	GO:0005737|GO:0018149|GO:0030216|GO:0010224|GO:0005198|GO:0031424|GO:0018153|GO:0030674|GO:0001533	152884031	chr1	152883972	+	hs|1q21.3	NM_005547	involucrin	IVL	chr1:152883972-152884031	NM_005547	Hs.516439
A_33_P3239569	2.52582	1.33675	2.52582	up	FALSE	ribosomal protein S21 [Source:HGNC Symbol;Acc:10409] [ENST00000370562]	6227	GO:0010467|GO:0000461|GO:0003735|GO:0016070|GO:0016071|GO:0019083|GO:0006614|GO:0019058|GO:0015935|GO:0006415|GO:0006412|GO:0006413|GO:0005829|GO:0006414|GO:0005737|GO:0047485|GO:0000184|GO:0022627|GO:0016032|GO:0042274|GO:0000447|GO:0044267	60963096	chr20	60963037	+	hs|20q13.33	BC027976	ribosomal protein S21	RPS21	chr20:60963037-60963096		Hs.190968
A_19_P00322236	2.52446	1.33598	2.52446	up	FALSE	Homo sapiens zinc finger protein 124 (ZNF124), transcript variant 2, mRNA [NM_001243740]	7678	GO:0006355|GO:0005634|GO:0003677|GO:0046872|GO:0006351	247286985	chr1	247286926	-	hs|1q44	NM_001243740	zinc finger protein 124	ZNF124	chr1:247286985-247286926	NM_001243740	Hs.743338
A_33_P3299386	2.52413	1.33579	2.52413	up	FALSE	Homo sapiens zinc finger protein 550 (ZNF550), transcript variant 3, mRNA [NM_001277092]	162972	GO:0006355|GO:0005634|GO:0003677|GO:0046872|GO:0006351	58058402	chr19	58058343	-	hs|19q13.43	NM_001277092	zinc finger protein 550	ZNF550	chr19:58058402-58058343	NM_001277092	Hs.180257
A_33_P3265494	2.52315	1.33522	2.52315	up	FALSE	Homo sapiens patched domain containing 4 (PTCHD4), transcript variant 1, mRNA [NM_001013732]	442213	GO:0008150|GO:0003674|GO:0008158|GO:0016021|GO:0005575	47846098	chr6	47846039	-	hs|6p12.3	NM_001013732	patched domain containing 4	PTCHD4	chr6:47846098-47846039	NM_001013732	Hs.659409
A_19_P00317163	2.5219	1.33451	2.5219	up	FALSE				28284512	chr19	28284453	+	hs|19q11	XR_243975			chr19:28284453-28284512	XR_243975	Hs.733949
A_23_P78685	2.51881	1.33274	2.51881	up	FALSE	Homo sapiens phenylalanyl-tRNA synthetase, alpha subunit (FARSA), mRNA [NM_004461]	2193	GO:0005515|GO:0010467|GO:0005737|GO:0000049|GO:0006432|GO:0004826|GO:0005524|GO:0006418|GO:0005829	13034973	chr19	13033650	-	hs|19p13.2	NM_004461	phenylalanyl-tRNA synthetase, alpha subunit	FARSA	chr19:13034973-13033650	NM_004461	Hs.23111
A_23_P87150	2.51767	1.33209	2.51767	up	FALSE	Homo sapiens leupaxin (LPXN), transcript variant 2, mRNA [NM_004811]	9404	GO:0003712|GO:0005515|GO:0033628|GO:0048471|GO:0006355|GO:0005886|GO:0050859|GO:0002102|GO:0005634|GO:0042995|GO:0006351|GO:0007165|GO:0005737|GO:0007162|GO:0006461|GO:0008270|GO:0007155|GO:0005925	58294890	chr11	58294831	-	hs|11q12.1	NM_004811	leupaxin	LPXN	chr11:58294890-58294831	NM_004811	Hs.125474
A_23_P256641	2.51704	1.33173	2.51704	up	FALSE	Homo sapiens KCNE1-like (KCNE1L), mRNA [NM_012282]	23630	GO:0008016|GO:0060306|GO:0015459|GO:2001257|GO:0060307|GO:0086091|GO:0060048|GO:0044325|GO:0071435|GO:0086008|GO:0060372|GO:0005249|GO:0008076|GO:0086014|GO:0071805|GO:0086005	108867052	chrX	108866993	-	hs|Xq23	NM_012282	KCNE1-like	KCNE1L	chrX:108867052-108866993	NM_012282	Hs.522753
A_23_P59950	2.50901	1.32712	2.50901	up	FALSE	Homo sapiens solute carrier family 39 (zinc transporter), member 14 (SLC39A14), transcript variant 2, mRNA [NM_015359]	23516	GO:0071577|GO:0071578|GO:0005794|GO:0005886|GO:0005385|GO:0005887|GO:0005783|GO:0006882|GO:0015093|GO:0016021|GO:0055085|GO:0030027	22279895	chr8	22279836	+	hs|8p21.3	NM_015359	solute carrier family 39 (zinc transporter), member 14	SLC39A14	chr8:22279836-22279895	NM_015359	Hs.491232
A_24_P241183	2.50366	1.32404	2.50366	up	FALSE	Homo sapiens C-type lectin domain family 2, member D (CLEC2D), transcript variant 1, mRNA [NM_013269]	29121	GO:0016020|GO:0009986|GO:0005887|GO:0005783|GO:0030246|GO:0007166|GO:0004888	9833609	chr12	9833550	+	hs|12p13.31	NM_013269	C-type lectin domain family 2, member D	CLEC2D	chr12:9833550-9833609	NM_013269	Hs.268326
A_19_P00318949	2.503	1.32366	2.503	up	FALSE	PREDICTED: Homo sapiens uncharacterized LOC101928926 (LOC101928926), transcript variant X2, misc_RNA [XR_244106]			19887794	chr19	19887735	+	hs|19p13.11	XR_244106			chr19:19887735-19887794	XR_244106
A_33_P3268838	2.503	1.32366	2.503	up	FALSE	Homo sapiens cytoplasmic polyadenylation element binding protein 1 (CPEB1), transcript variant 1, mRNA [NM_030594]	64506	GO:0006397|GO:0030054|GO:0014069|GO:0005634|GO:0003729|GO:0072687|GO:0006417|GO:0030425|GO:0046872|GO:0005737|GO:0071230|GO:0048168|GO:0000166|GO:0000932|GO:0045211|GO:0007130	83212038	chr15	83211979	-	hs|15q25.2	NM_030594	cytoplasmic polyadenylation element binding protein 1	CPEB1	chr15:83212038-83211979	NM_030594	Hs.547988
A_23_P382775	2.5012	1.32262	2.5012	up	FALSE	Homo sapiens BCL2 binding component 3 (BBC3), transcript variant 4, mRNA [NM_014417]	27113	GO:0005515|GO:0034976|GO:2001056|GO:0005741|GO:0001836|GO:0008340|GO:0005829|GO:0005739|GO:0043525|GO:1900740|GO:0090200|GO:0045926|GO:0032464|GO:0051209|GO:0006919|GO:0070245|GO:0006915|GO:0071456|GO:0097194|GO:2001244|GO:0097190|GO:0006974|GO:0097193|GO:0070059|GO:0032471	47724233	chr19	47724174	-	hs|19q13.32	NM_014417	BCL2 binding component 3	BBC3	chr19:47724233-47724174	NM_014417	Hs.467020
A_23_P425752	2.50097	1.32249	2.50097	up	FALSE	Homo sapiens tripartite motif containing 14 (TRIM14), transcript variant 2, mRNA [NM_033219]	9830	GO:0005622|GO:0008150|GO:0003674|GO:0005737|GO:0008270	100849857	chr9	100849798	-	hs|9q22.33	NM_033219	tripartite motif containing 14	TRIM14	chr9:100849857-100849798	NM_033219	Hs.575631
A_33_P3247392	2.50095	1.32248	2.50095	up	FALSE	Homo sapiens transmembrane phosphatase with tensin homology (TPTE), transcript variant 1, mRNA [NM_199261]	7179	GO:0007165|GO:0006470|GO:0016021|GO:0008138|GO:0005216|GO:0035335|GO:0004725	10951365	chr21	10951306	-	hs|21p11.1	NM_199261	transmembrane phosphatase with tensin homology	TPTE	chr21:10951365-10951306	NM_199261	Hs.122986
A_23_P70598	2.49725	1.32034	2.49725	up	FALSE	Homo sapiens t-complex 11, testis-specific (TCP11), transcript variant 2, mRNA [NM_018679]	6954	GO:0007275|GO:0016021|GO:0007283|GO:0030154	35086182	chr6	35086123	-	hs|6p21.31	NM_018679	t-complex 11, testis-specific	TCP11	chr6:35086182-35086123	NM_018679	Hs.435371
A_33_P3306146	2.49648	1.3199	2.49648	up	FALSE	Homo sapiens plasminogen activator, urokinase (PLAU), transcript variant 2, mRNA [NM_001145031]	5328	GO:0005515|GO:0033628|GO:0001666|GO:0010469|GO:0004252|GO:0005886|GO:0009986|GO:0014910|GO:0014909|GO:0005576|GO:2000097|GO:0005615|GO:0061041|GO:0007165|GO:0006935|GO:0007596|GO:0042127|GO:0006508|GO:0042730	75674673	chr10	75674614	+	hs|10q22.2	NM_001145031	plasminogen activator, urokinase	PLAU	chr10:75674614-75674673	NM_001145031	Hs.77274
A_23_P13073	2.49616	1.31971	2.49616	up	FALSE	Homo sapiens pseudouridylate synthase 3 (PUS3), transcript variant 1, mRNA [NM_031307]	83480	GO:0009982|GO:0003723|GO:0005634|GO:0031119	125763766	chr11	125763707	-	hs|11q24.2	NM_031307	pseudouridylate synthase 3	PUS3	chr11:125763766-125763707	NM_031307	Hs.660922
A_19_P00317412	2.49474	1.31889	2.49474	up	FALSE	Homo sapiens uncharacterized LOC728431 (LOC728431), long non-coding RNA [NR_038842]	728431		37920601	chr1	37920542	-	hs|1p34.3	NR_038842	uncharacterized LOC728431	LOC728431	chr1:37920601-37920542	NR_038842	Hs.380738
A_24_P154037	2.494	1.31846	2.494	up	FALSE	Homo sapiens insulin receptor substrate 2 (IRS2), mRNA [NM_003749]	8660	GO:0005515|GO:0008286|GO:0008284|GO:0005886|GO:0008283|GO:0030890|GO:0005158|GO:0030879|GO:0060397|GO:0005829|GO:0010907|GO:0005543|GO:0007173|GO:0046326|GO:0002903|GO:0006006|GO:0032024|GO:0004871|GO:0033673|GO:0048011|GO:0032869|GO:0030335|GO:0045725|GO:0019901|GO:0048015|GO:0055088|GO:0010748|GO:0002053|GO:0009749|GO:0019216|GO:0007165|GO:0007420|GO:0008543|GO:0045087|GO:0032000|GO:0038095|GO:…	110406704	chr13	110406645	-	hs|13q34	NM_003749	insulin receptor substrate 2	IRS2	chr13:110406704-110406645	NM_003749	Hs.442344
A_32_P19716	2.49181	1.3172	2.49181	up	FALSE	Homo sapiens zinc finger protein 697 (ZNF697), mRNA [NM_001080470]	90874	GO:0008150|GO:0003674|GO:0006355|GO:0005634|GO:0005575|GO:0003677|GO:0046872|GO:0006351	120162453	chr1	120162394	-	hs|1p12	NM_001080470	zinc finger protein 697	ZNF697	chr1:120162453-120162394	NM_001080470	Hs.381105
A_33_P3345031	2.48949	1.31585	2.48949	up	FALSE				207273034	chr2	207272975	-	hs|2q33.3				chr2:207273034-207272975
A_33_P3226565	2.48848	1.31526	2.48848	up	FALSE				93669126	chr10	93669067	+	hs|10q23.32				chr10:093669067-093669126
A_23_P12113	2.48726	1.31456	2.48726	up	FALSE	Homo sapiens feline leukemia virus subgroup C cellular receptor 1 (FLVCR1), mRNA [NM_014053]	28982	GO:0005515|GO:0046620|GO:0005215|GO:0008219|GO:0015886|GO:0031966|GO:0005886|GO:0015232|GO:0007275|GO:0097037|GO:0048536|GO:0055085|GO:0001701|GO:0005739|GO:0006879|GO:0043249|GO:0035264|GO:0005887|GO:0060323|GO:0030218|GO:0006810|GO:0006839|GO:0042733	213068695	chr1	213068636	+	hs|1q32.3	NM_014053	feline leukemia virus subgroup C cellular receptor 1	FLVCR1	chr1:213068636-213068695	NM_014053	Hs.7055
A_19_P00326143	2.48709	1.31446	2.48709	up	FALSE				48047795	chr6	48047736	-	hs|6p12.3				chr6:048047795-048047736
A_33_P3229335	2.48484	1.31315	2.48484	up	FALSE	Homo sapiens histone cluster 3, H2bb (HIST3H2BB), mRNA [NM_175055]	128312	GO:0046982|GO:0006334|GO:0005634|GO:0000786|GO:0003677	228646251	chr1	228646192	+	hs|1q42.13	NM_175055	histone cluster 3, H2bb	HIST3H2BB	chr1:228646192-228646251	NM_175055	Hs.376691
A_33_P3248231	2.47823	1.30931	2.47823	up	FALSE	PREDICTED: Homo sapiens uncharacterized LOC283028 (LOC283028), misc_RNA [XR_171099]	283028		43248938	chr10	43248879	-	hs|10q11.21	XR_171099	uncharacterized LOC283028	LOC283028	chr10:43248938-43248879	XR_171099	Hs.448616
A_24_P118011	2.4781	1.30923	2.4781	up	FALSE	Homo sapiens prolyl-tRNA synthetase associated domain containing 1, pseudogene (PRORSD1P), non-coding RNA [NR_027258]	344405	GO:0002161	55511554	chr2	55511495	+	hs|2p16.1	NR_027258	prolyl-tRNA synthetase associated domain containing 1, pseudogene	PRORSD1P	chr2:55511495-55511554	NR_027258	Hs.445292
[truncated: 2,153 more rows]
