# Supplementary material for: Neoplastic Transformation of Human Mesenchymal Stromal Cells Mediated via LIN28B
Source: Sci Rep. 2019 May 30;9:8101. doi: 10.1038/s41598-019-44536-1 (PMC6542832; doi:10.1038/s41598-019-44536-1)
Supplement: Supplementary file 3 — Supplementary Table 2 [file 41598_2019_44536_MOESM3_ESM.xlsx]

## Sheet: Sheet1
Supplementary table 2. Matched entities in the tope enriched 15 pathways in hBMSC-Tum based on microarray analysis.
Pathway	p-value (hBMSC-Tum vs hBMSC)	Matched Entities (hBMSC-Tum vs hBMSC)	Pathway Entities of Experiment Type (hBMSC-Tum vs hBMSC)	Matcehd entities
Hs_Interferon_alpha-beta_signaling_WP1835_44864	2.32397e-08	13	26	STAT2, IRF9, UBP43, Interferon-induced transmembrane protein 1, , ISG20, GBP2, IFIT2, IFIT3, IFIT1, ISG15, XAF1, Interferon alpha-inducible protein 6, EGR1
Hs_Adipogenesis_WP236_41040	1.16484e-06	30	131	PTGIS, STAT5A, LIF, RXRA, GATA2, PPARG, MEF2D, SCD, DF, ADFP, AGT, IL6, BMP2, BMP4, FOXO1A, PPARGC1A, STAT2, STAT1, LIFR, IL6ST, WNT5B, FRZB, SPOCK, TRIB3, NR2F1, NRIP1, RORA, PRLR, LIPE, IRS2,
Hs_Endochondral_Ossification_WP474_45000	2.02973e-06	19	64	Adseverin, THRA, PTCH/PTCH1, RUNX2, BMP6, Osteopontin, TGFB2, FrzB-1, STAT1, C4ST1, SOX6, RUNX3, Bapx1, ADAMTS1, PLAU, MGP, HMGCS1, FGFR1, TIMP3,
Hs_Neural_Crest_Differentiation_WP2064_45566	2.73391e-06	20	71	BMP4, RHOB, MYB, TFAP2A, PAX3, DLX5, SNAI1, TCF7L1, AXIN2, DLL3, NOTCH4, NOTCH3, HES1, FGFR1, FGFR2, MYC, CDH6, CDH1, MITF, LHX2, ,
Hs_Cholesterol_Biosynthesis_WP197_41229	1.51174e-05	8	15	FDPS, IDI1, HMGCS1, MVD, FDFT1, LSS, SQLE, SC4MOL
Hs_Myometrial_Relaxation_and_Contraction_Pathways_WP289_45373	1.79043e-05	31	156	ATF3, ADM, EDG2, PRKAR1B, IGFBP2, OXTR, CALD1, GNG2, ADCY4, GNG11, IGFBP3, GJA1, PDE4D, IGFBP6, ETS2, GRK4, RGS17, IL6, PKIB, IGFBP1, PRKCH, ITPR1, ACTA2, IL1B, IGFBP5, ADCY9, RYR2, RAMP1, SLC8A1, CNN1, PRKD1
Hs_Interleukin-1_signaling_WP1839_44873	9.08557e-05	7	15	IL1R1, IL1R2, IL1RN, p-IRAK2, IL1B, MKK6/PhosphoMKK6, TPL2
Hs_Integrin_cell_surface_interactions_WP1833_44861	9.08557e-05	7	16	Osteopontin, JAM2, Fibrillin-1, JAM-A, JAM3, Cadherin-1, Fibronectin
Hs_metapathway_biotransformation_WP702_34448	0.000210363	30	188	FMO2, FMO3, FMO4, AKR1C1, AKR1C4, SULT1A3, SULT1A4, UGT1A6, UGT1A8, CYP2R1, CYP2J2, CYP2B6, CYP3A7, CYP4F2, CYP4F3, CYP4F8, CYP4F12, CYP24A1, CYP27A1, CYP27C1, GSTA4, GSTM3, GSTO2, MGST2, CHST2, CHST4, CHST6, CHST11, HS3ST3B1, HS3ST5, HS6ST1
Hs_Type_II_interferon_signaling_(IFNG)_WP619_41066	0.000283332	11	37	STAT1/STAT1, [P]STAT2, [P]IRF9/(ISGF3), HLA-B, GBP1, PSMB9, OAS1, IL1B, IFIT2, G1P3, G1P2,
Hs_Cytokines_and_Inflammatory_Response_WP530_41163	0.000597968	8	30	CXCL2, IL1B, IL1A, IL6, CSF2, CXCL1, HLA-DRB1, HLA-DRA
Hs_Phase_1_-_Functionalization_of_compounds_WP1879_42095	0.000710813	12	49	Cytochrome P450 4F2, Cytochrome P450 4F3, Cytochrome P450 4F8, PTGIS, Cytochrome P450 27, Cytochrome P450 2J2, Cytochrome P450 4F12, Cytochrome P450 3A7, Cytochrome P450 2B6, CYP2R1, CYP24A1, ACSS1
Hs_Binding_of_RNA_by_Insulin-like_Growth_Factor-2_mRNA_Binding_Proteins_(IGF2BPs-IMPs-VICKZs)_WP1789_44977	0.000723284	3	3	Insulin-like growth factor 2 mRNA-binding protein 1, Insulin-like growth factor 2 mRNA-binding protein 2, Insulin-like growth factor 2 mRNA-binding protein 3
Hs_Arrhythmogenic_right_ventricular_cardiomyopathy_WP2118_47057	0.000749232	16	78	SGCD, CACNA2D3, CACNA1C, CACNA2D4, RYR2, SLC8A1, LAMA2, DSP, ITGA11, ITGA7, ITGAV, ITGB8, TCF7, TCF7L1, GJA1, DMD
Hs_Calcium_Regulation_in_the_Cardiac_Cell_WP536_41204	0.000768666	26	149	RYR2, ADCY4, PRKCH, PRKD1, ADCY9, PRKAR1B, RGS17, GNG2, GRK4, PKIB, GNG11, ITPR1, CAMK4, ATP2B1, SLC8A1, ATP1B2, CHRM2, CHRM3, CACNA1C, CACNA1A, ADRA1B, GJA1, GJA5, KCNJ3, GNAO1, GNAZ
