# Supplementary material for: Neoplastic Transformation of Human Mesenchymal Stromal Cells Mediated via LIN28B
Source: Sci Rep. 2019 May 30;9:8101. doi: 10.1038/s41598-019-44536-1 (PMC6542832; doi:10.1038/s41598-019-44536-1)
Supplement: Supplementary file 4 — Supplementary Table 3 [file 41598_2019_44536_MOESM4_ESM.xlsx]

## Sheet: 2 fold up and down 0.05
Supplementary Table 3. List of differentially expressed miRNAs (2.0 FC, p <0.05) in hBMSC-Tum vs. to hBMSC cells
systematic_name	FC ([Tumorogenic P94] vs [Non-Tumorogenic P40])	Log FC ([Tumorogenic P94] vs [Non-Tumorogenic P40])	FC (abs) ([Tumorogenic P94] vs [Non-Tumorogenic P40])	Regulation ([Tumorogenic P94] vs [Non-Tumorogenic P40])	mirbase accession No	updated_systematic_name
hsa-miR-3651	2254.97	11.1389	2254.97	up	MIMAT0018071	hsa-miR-3651
hsa-miR-138-2*	1053.44	10.0409	1053.44	up	MIMAT0004596	hsa-miR-138-2-3p
hsa-miR-1246	694.388	9.4396	694.388	up	MIMAT0005898	hsa-miR-1246
hsa-miR-4261	553.731	9.11304	553.731	up	MIMAT0016890	hsa-miR-4261
hsa-miR-1973	275.841	8.1077	275.841	up	MIMAT0009448	hsa-miR-1973
hsa-miR-3196	242.079	7.91933	242.079	up	MIMAT0015080	hsa-miR-3196
hsa-miR-513b	235.054	7.87685	235.054	up	MIMAT0005788	hsa-miR-513b
hsa-miR-513a-5p	195.855	7.61365	195.855	up	MIMAT0002877	hsa-miR-513a-5p
hsa-miR-4284	56.8407	5.82885	56.8407	up	MIMAT0016915	hsa-miR-4284
hsa-miR-494	43.852	5.45457	43.852	up	MIMAT0002816	hsa-miR-494
hsa-miR-642b	33.6701	5.0734	33.6701	up	MIMAT0018444	hsa-miR-642b-3p
hsa-miR-4299	33.3639	5.06022	33.3639	up	MIMAT0016851	hsa-miR-4299
hsa-miR-138	33.1872	5.05255	33.1872	up	MIMAT0000430	hsa-miR-138-5p
hsa-miR-3659	31.2831	4.96731	31.2831	up	MIMAT0018080	hsa-miR-3659
hsa-miR-513c	25.0734	4.64808	25.0734	up	MIMAT0005789	hsa-miR-513c-5p
hsa-miR-1274a	24.0623	4.5887	24.0623	up	MIMAT0005927	hsa-miR-1274a
hsa-miR-1260b	11.8936	3.57212	11.8936	up	MIMAT0015041	hsa-miR-1260b
hsa-miR-1202	11.0178	3.46176	11.0178	up	MIMAT0005865	hsa-miR-1202
hsa-miR-638	9.61999	3.26604	9.61999	up	MIMAT0003308	hsa-miR-638
hsa-miR-3162	9.54681	3.25502	9.54681	up	MIMAT0015036	hsa-miR-3162-5p
hsa-miR-125a-3p	9.5218	3.25123	9.5218	up	MIMAT0004602	hsa-miR-125a-3p
hsa-miR-146a	8.33975	3.06	8.33975	up	MIMAT0000449	hsa-miR-146a-5p
hsa-miR-324-3p	8.10119	3.01813	8.10119	up	MIMAT0000762	hsa-miR-324-3p
hsa-miR-1225-5p	7.62521	2.93078	7.62521	up	MIMAT0005572	hsa-miR-1225-5p
hsa-miR-320a	6.73204	2.75104	6.73204	up	MIMAT0000510	hsa-miR-320a
hsa-miR-939	4.82221	2.26969	4.82221	up	MIMAT0004982	hsa-miR-939
hsa-miR-1275	4.55995	2.18902	4.55995	up	MIMAT0005929	hsa-miR-1275
hsa-miR-1234	3.97006	1.98916	3.97006	up	MIMAT0005589	hsa-miR-1234
hsa-miR-32*	3.95265	1.98282	3.95265	up	MIMAT0004505	hsa-miR-32-3p
hsa-miR-1268	3.92035	1.97098	3.92035	up	MIMAT0005922	hsa-miR-1268a
hsa-miR-1274b	3.77881	1.91793	3.77881	up	MIMAT0005938	hsa-miR-1274b
hsa-miR-1280	3.70769	1.89052	3.70769	up	MIMAT0005946	hsa-miR-1280
hsa-miR-2861	3.67761	1.87877	3.67761	up	MIMAT0013802	hsa-miR-2861
hsa-miR-1915	3.30729	1.72565	3.30729	up	MIMAT0007892	hsa-miR-1915-3p
hsa-miR-3149	3.06423	1.61552	3.06423	up	MIMAT0015022	hsa-miR-3149
hsa-miR-423-5p	3.03458	1.6015	3.03458	up	MIMAT0004748	hsa-miR-423-5p
hsa-miR-181d	3.01838	1.59377	3.01838	up	MIMAT0002821	hsa-miR-181d
hsa-miR-320b	2.94196	1.55678	2.94196	up	MIMAT0005792	hsa-miR-320b
hsa-miR-1207-5p	2.93911	1.55538	2.93911	up	MIMAT0005871	hsa-miR-1207-5p
hsa-miR-3656	2.88962	1.53088	2.88962	up	MIMAT0018076	hsa-miR-3656
hsa-miR-1307	2.79707	1.48391	2.79707	up	MIMAT0005951	hsa-miR-1307-3p
hsa-miR-155	2.66632	1.41485	2.66632	up	MIMAT0000646	hsa-miR-155-5p
hsa-miR-4281	2.5502	1.35061	2.5502	up	MIMAT0016907	hsa-miR-4281
hsa-miR-197	2.45533	1.29592	2.45533	up	MIMAT0000227	hsa-miR-197-3p
hsa-miR-762	2.44057	1.28722	2.44057	up	MIMAT0010313	hsa-miR-762
hsa-miR-1260	2.43436	1.28354	2.43436	up	MIMAT0005911	hsa-miR-1260a
hsa-miR-595	2.39712	1.2613	2.39712	up	MIMAT0003263	hsa-miR-595
hsa-miR-181b	2.39416	1.25952	2.39416	up	MIMAT0000257	hsa-miR-181b-5p
hsa-miR-93	2.33495	1.22339	2.33495	up	MIMAT0000093	hsa-miR-93-5p
hsa-miR-103	2.32696	1.21844	2.32696	up	MIMAT0000101	hsa-miR-103a-3p
hsa-miR-222	2.22837	1.15599	2.22837	up	MIMAT0000279	hsa-miR-222-3p
hsa-miR-3665	2.22794	1.15571	2.22794	up	MIMAT0018087	hsa-miR-3665
hsa-miR-432	2.17967	1.12411	2.17967	up	MIMAT0002814	hsa-miR-432-5p
hsa-miR-92a	2.02193	1.01573	2.02193	up	MIMAT0000092	hsa-miR-92a-3p
hsa-miR-199a-5p	-2.01416	-1.01018	2.01416	down	MIMAT0000231	hsa-miR-199a-5p
hsa-miR-151-5p	-2.02984	-1.02136	2.02984	down	MIMAT0004697	hsa-miR-151a-5p
hsa-miR-29c	-2.04562	-1.03253	2.04562	down	MIMAT0000681	hsa-miR-29c-3p
hsa-miR-145	-2.08095	-1.05725	2.08095	down	MIMAT0000437	hsa-miR-145-5p
hsa-miR-29b	-2.16376	-1.11354	2.16376	down	MIMAT0000100	hsa-miR-29b-3p
hsa-miR-130a	-2.25717	-1.17452	2.25717	down	MIMAT0000425	hsa-miR-130a-3p
hsa-miR-193a-5p	-2.47074	-1.30494	2.47074	down	MIMAT0004614	hsa-miR-193a-5p
hsa-miR-199a-3p	-2.47417	-1.30694	2.47417	down	MIMAT0000232	hsa-miR-199a-3p
hsa-let-7d	-2.55218	-1.35173	2.55218	down	MIMAT0000065	hsa-let-7d-5p
hsa-let-7b	-2.5968	-1.37673	2.5968	down	MIMAT0000063	hsa-let-7b-5p
hsa-miR-214	-2.63265	-1.39652	2.63265	down	MIMAT0000271	hsa-miR-214-3p
hsa-let-7g	-2.84872	-1.51031	2.84872	down	MIMAT0000414	hsa-let-7g-5p
hsa-miR-26a	-2.9468	-1.55915	2.9468	down	MIMAT0000082	hsa-miR-26a-5p
hsa-miR-16	-2.99107	-1.58066	2.99107	down	MIMAT0000069	hsa-miR-16-5p
hsa-miR-21	-3.15629	-1.65823	3.15629	down	MIMAT0000076	hsa-miR-21-5p
hsa-miR-424	-3.43769	-1.78144	3.43769	down	MIMAT0001341	hsa-miR-424-5p
hsa-miR-15a	-4.49128	-2.16713	4.49128	down	MIMAT0000068	hsa-miR-15a-5p
hsa-miR-22	-5.72741	-2.51788	5.72741	down	MIMAT0000077	hsa-miR-22-3p
hsa-miR-335*	-6.94974	-2.79696	6.94974	down	MIMAT0004703	hsa-miR-335-3p
hsa-let-7i	-7.79035	-2.96169	7.79035	down	MIMAT0000415	hsa-let-7i-5p
hsa-miR-16-2*	-8.17606	-3.03141	8.17606	down	MIMAT0004518	hsa-miR-16-2-3p
hsa-let-7d*	-8.44775	-3.07857	8.44775	down	MIMAT0004484	hsa-let-7d-3p
hsa-miR-149	-9.76119	-3.28706	9.76119	down	MIMAT0000450	hsa-miR-149-5p
hsa-miR-539	-10.0607	-3.33065	10.0607	down	MIMAT0003163	hsa-miR-539-5p
hsa-miR-18b	-10.1132	-3.33817	10.1132	down	MIMAT0001412	hsa-miR-18b-5p
hsa-miR-29a*	-10.1685	-3.34603	10.1685	down	MIMAT0004503	hsa-miR-29a-5p
hsa-miR-487b	-10.3769	-3.37531	10.3769	down	MIMAT0003180	hsa-miR-487b
hsa-miR-758	-10.8876	-3.44462	10.8876	down	MIMAT0003879	hsa-miR-758
hsa-miR-503	-12.2848	-3.6188	12.2848	down	MIMAT0002874	hsa-miR-503
hsa-miR-615-3p	-12.4103	-3.63347	12.4103	down	MIMAT0003283	hsa-miR-615-3p
hsa-miR-30e*	-14.7306	-3.88075	14.7306	down	MIMAT0000693	hsa-miR-30e-3p
hsa-miR-495	-16.1241	-4.01115	16.1241	down	MIMAT0002817	hsa-miR-495
hsa-miR-17*	-16.2029	-4.01818	16.2029	down	MIMAT0000071	hsa-miR-17-3p
hsa-miR-199b-5p	-16.3426	-4.03056	16.3426	down	MIMAT0000263	hsa-miR-199b-5p
hsa-miR-518a-3p	-17.7601	-4.15057	17.7601	down	MIMAT0002863	hsa-miR-518a-3p
hsa-miR-512-5p	-17.7712	-4.15147	17.7712	down	MIMAT0002822	hsa-miR-512-5p
hsa-miR-154	-18.5664	-4.21462	18.5664	down	MIMAT0000452	hsa-miR-154-5p
hsa-miR-625	-18.6966	-4.2247	18.6966	down	MIMAT0003294	hsa-miR-625-5p
hsa-miR-370	-18.7446	-4.2284	18.7446	down	MIMAT0000722	hsa-miR-370
hsa-miR-18a	-20.5903	-4.36389	20.5903	down	MIMAT0000072	hsa-miR-18a-5p
hsa-miR-505	-21.4321	-4.4217	21.4321	down	MIMAT0002876	hsa-miR-505-3p
hsa-miR-185	-21.8295	-4.4482	21.8295	down	MIMAT0000455	hsa-miR-185-5p
hsa-miR-520h	-22.0953	-4.46567	22.0953	down	MIMAT0002867	hsa-miR-520h
hsa-miR-548c-5p	-24.5855	-4.61974	24.5855	down	MIMAT0004806	hsa-miR-548c-5p
hsa-miR-548d-5p	-25.0844	-4.64872	25.0844	down	MIMAT0004812	hsa-miR-548d-5p
hsa-miR-518c*	-25.1091	-4.65014	25.1091	down	MIMAT0002847	hsa-miR-518c-5p
hsa-miR-26b	-25.476	-4.67107	25.476	down	MIMAT0000083	hsa-miR-26b-5p
hsa-miR-30b	-25.6706	-4.68205	25.6706	down	MIMAT0000420	hsa-miR-30b-5p
hsa-miR-520d-3p	-25.8381	-4.69143	25.8381	down	MIMAT0002856	hsa-miR-520d-3p
hsa-miR-590-5p	-26.2036	-4.71169	26.2036	down	MIMAT0003258	hsa-miR-590-5p
hsa-miR-518e*	-27.8013	-4.79708	27.8013	down	MIMAT0005450	hsa-miR-518e-5p
hsa-miR-28-5p	-28.8184	-4.84892	28.8184	down	MIMAT0000085	hsa-miR-28-5p
hsa-miR-22*	-29.2093	-4.86836	29.2093	down	MIMAT0004495	hsa-miR-22-5p
hsa-miR-1972	-29.2728	-4.87149	29.2728	down	MIMAT0009447	hsa-miR-1972
hsa-miR-374a	-30.0756	-4.91052	30.0756	down	MIMAT0000727	hsa-miR-374a-5p
hsa-miR-548a-5p	-30.7324	-4.94169	30.7324	down	MIMAT0004803	hsa-miR-548a-5p
hsa-miR-497	-31.3946	-4.97244	31.3946	down	MIMAT0002820	hsa-miR-497-5p
hsa-miR-210	-32.0611	-5.00275	32.0611	down	MIMAT0000267	hsa-miR-210
hsa-miR-152	-35.5452	-5.15158	35.5452	down	MIMAT0000438	hsa-miR-152
hsa-miR-570	-36.2291	-5.17908	36.2291	down	MIMAT0003235	hsa-miR-570-3p
hsa-miR-98	-37.3714	-5.22386	37.3714	down	MIMAT0000096	hsa-miR-98
hsa-miR-100*	-37.7675	-5.23907	37.7675	down	MIMAT0004512	hsa-miR-100-3p
hsa-miR-4306	-37.9904	-5.24756	37.9904	down	MIMAT0016858	hsa-miR-4306
hsa-miR-519d	-39.172	-5.29175	39.172	down	MIMAT0002853	hsa-miR-519d
hsa-miR-518b	-39.7417	-5.31258	39.7417	down	MIMAT0002844	hsa-miR-518b
hsa-miR-519c-3p	-40.5484	-5.34157	40.5484	down	MIMAT0002832	hsa-miR-519c-3p
hsa-miR-522	-40.7709	-5.34947	40.7709	down	MIMAT0002868	hsa-miR-522-3p
hsa-miR-30a*	-41.0029	-5.35765	41.0029	down	MIMAT0000088	hsa-miR-30a-3p
hsa-miR-335	-41.9861	-5.39184	41.9861	down	MIMAT0000765	hsa-miR-335-5p
hsa-miR-30e	-42.0431	-5.3938	42.0431	down	MIMAT0000692	hsa-miR-30e-5p
hsa-miR-525-5p	-42.4757	-5.40856	42.4757	down	MIMAT0002838	hsa-miR-525-5p
hsa-miR-143	-42.6863	-5.4157	42.6863	down	MIMAT0000435	hsa-miR-143-3p
hsa-miR-519b-3p	-43.4119	-5.44002	43.4119	down	MIMAT0002837	hsa-miR-519b-3p
hsa-miR-515-5p	-43.9222	-5.45688	43.9222	down	MIMAT0002826	hsa-miR-515-5p
hsa-miR-654-3p	-44.5807	-5.47835	44.5807	down	MIMAT0004814	hsa-miR-654-3p
hsa-miR-151-3p	-44.6736	-5.48135	44.6736	down	MIMAT0000757	hsa-miR-151a-3p
hsa-miR-382	-44.9628	-5.49066	44.9628	down	MIMAT0000737	hsa-miR-382-5p
hsa-miR-485-3p	-45.2029	-5.49834	45.2029	down	MIMAT0002176	hsa-miR-485-3p
hsa-miR-520a-5p	-45.5913	-5.51069	45.5913	down	MIMAT0002833	hsa-miR-520a-5p
hsa-miR-526b	-47.4472	-5.56825	47.4472	down	MIMAT0002835	hsa-miR-526b-5p
hsa-miR-520f	-50.0213	-5.64447	50.0213	down	MIMAT0002830	hsa-miR-520f
hsa-miR-30c	-50.1097	-5.64702	50.1097	down	MIMAT0000244	hsa-miR-30c-5p
hsa-miR-493*	-50.2585	-5.6513	50.2585	down	MIMAT0002813	hsa-miR-493-5p
hsa-miR-498	-53.0973	-5.73057	53.0973	down	MIMAT0002824	hsa-miR-498
hsa-miR-518e	-53.4769	-5.74084	53.4769	down	MIMAT0002861	hsa-miR-518e-3p
hsa-miR-548n	-56.2606	-5.81405	56.2606	down	MIMAT0005916	hsa-miR-548n
hsa-miR-137	-56.4118	-5.81792	56.4118	down	MIMAT0000429	hsa-miR-137
hsa-miR-299-5p	-57.3531	-5.8418	57.3531	down	MIMAT0002890	hsa-miR-299-5p
hsa-miR-30d	-63.1576	-5.98088	63.1576	down	MIMAT0000245	hsa-miR-30d-5p
hsa-miR-3141	-64.379	-6.00852	64.379	down	MIMAT0015010	hsa-miR-3141
hsa-miR-381	-66.0426	-6.04532	66.0426	down	MIMAT0000736	hsa-miR-381
hsa-miR-337-5p	-66.2635	-6.05014	66.2635	down	MIMAT0004695	hsa-miR-337-5p
hsa-miR-218	-69.7995	-6.12514	69.7995	down	MIMAT0000275	hsa-miR-218-5p
hsa-miR-409-3p	-75.8823	-6.24569	75.8823	down	MIMAT0001639	hsa-miR-409-3p
hsa-miR-4298	-78.3253	-6.29141	78.3253	down	MIMAT0016852	hsa-miR-4298
hsa-miR-515-3p	-85.1733	-6.41233	85.1733	down	MIMAT0002827	hsa-miR-515-3p
hsa-miR-379	-86.0849	-6.42769	86.0849	down	MIMAT0000733	hsa-miR-379-5p
hsa-miR-136	-91.0296	-6.50826	91.0296	down	MIMAT0000448	hsa-miR-136-5p
hsa-miR-520g	-91.72	-6.51917	91.72	down	MIMAT0002858	hsa-miR-520g
hsa-miR-517c	-92.2493	-6.52747	92.2493	down	MIMAT0002866	hsa-miR-517c-3p
hsa-miR-140-5p	-94.5571	-6.56311	94.5571	down	MIMAT0000431	hsa-miR-140-5p
hsa-miR-195	-101.568	-6.6663	101.568	down	MIMAT0000461	hsa-miR-195-5p
hsa-miR-10a	-102.85	-6.68439	102.85	down	MIMAT0000253	hsa-miR-10a-5p
hsa-miR-10b	-108.995	-6.76812	108.995	down	MIMAT0000254	hsa-miR-10b-5p
hsa-miR-221*	-110.325	-6.78561	110.325	down	MIMAT0004568	hsa-miR-221-5p
hsa-miR-520c-3p	-121.026	-6.91917	121.026	down	MIMAT0002846	hsa-miR-520c-3p
hsa-miR-377	-127.904	-6.99892	127.904	down	MIMAT0000730	hsa-miR-377-3p
hsa-miR-516b	-132.092	-7.0454	132.092	down	MIMAT0002859	hsa-miR-516b-5p
hsa-miR-130b	-146.604	-7.19578	146.604	down	MIMAT0000691	hsa-miR-130b-3p
hsa-miR-376a	-168.742	-7.39867	168.742	down	MIMAT0000729	hsa-miR-376a-3p
hsa-miR-1323	-173.749	-7.44086	173.749	down	MIMAT0005795	hsa-miR-1323
hsa-miR-548c-3p	-184.011	-7.52365	184.011	down	MIMAT0003285	hsa-miR-548c-3p
hsa-miR-517b	-193.222	-7.59411	193.222	down	MIMAT0002857	hsa-miR-517b-3p
hsa-miR-512-3p	-194.127	-7.60085	194.127	down	MIMAT0002823	hsa-miR-512-3p
hsa-miR-376c	-220.501	-7.78464	220.501	down	MIMAT0000720	hsa-miR-376c
hsa-miR-548x	-260.037	-8.02257	260.037	down	MIMAT0015081	hsa-miR-548x-3p
hsa-miR-517a	-270.941	-8.08184	270.941	down	MIMAT0002852	hsa-miR-517a-3p
hsa-miR-3926	-271.485	-8.08473	271.485	down	MIMAT0018201	hsa-miR-3926
hsa-miR-548f	-529.461	-9.04838	529.461	down	MIMAT0005895	hsa-miR-548f
