# Supplementary material for: Neoplastic Transformation of Human Mesenchymal Stromal Cells Mediated via LIN28B
Source: Sci Rep. 2019 May 30;9:8101. doi: 10.1038/s41598-019-44536-1 (PMC6542832; doi:10.1038/s41598-019-44536-1)
Supplement: Supplementary file 5 — Supplementary Table 4 [file 41598_2019_44536_MOESM5_ESM.xls]

## Sheet: Sheet0
Supplementary Table 4. Upstream regulator analysis on common up and down genes in hBMSC-Tum vs predicted miRNA targets for up and down miRNAs in hBMSC-Tum cells based on IPA analysis.
Upstream Regulator	Molecule Type	Predicted Activation State	Activation z-score	p-value of overlap	Target molecules in dataset	Mechanistic Network
SMARCA4	transcription regulator	Activated	4	5.29e-07	ABCA1,ABLIM3,ANKRD30BP2,AREG,CARD16,CARD17,CCDC169,COTL1,EHF,EPHB2,FBLIM1,FGF9,GIMAP2,HMGA2,IL36B,ITPR1,NPFFR2,PAX8-AS1,PSG9,SERPINB2,SERPINB7,SFTPB,SFTPC,SPOCD1,STK33,TMEM154
TNF	cytokine	Activated	3.141	1.37e-05	BCL2A1,BTG2,CCL20,CTSS,EBI3,EHD1,EHF,EPHB2,G0S2,HBEGF,HSPG2,IDO1,IFIT3,IL1A,IL6,JARID2,MMP3,PPARG,PPARGC1A,RXRA,SAT1,SDC4,SERPINB2,TNFAIP2	34 (6)
FOXO1	transcription regulator	Activated	2.78	4.36e-05	CCL20,IL6,IRS2,JAG1,MMP3,MTTP,PPARGC1A,SERPINB2,SGK1
NFkB (complex)	complex	Activated	2.734	0.000225	BCL2A1,CCL20,EDNRB,EHF,FOXF1,G0S2,HLA-DMB,IL13RA2,IL6,JAG1,MMP3,SDC4,SERPINB2,TFPI2	34 (5)
CAMP	other	Activated	2.591	4.67e-05	BTC,CCL20,HBEGF,IL1A,IL36B,IL6,TNFAIP2	40 (9)
Mek	group	Activated	2.44	0.00172	CRYAB,DDX21,HMGA2,IL6,POLR3G,PPARGC1A,PPAT,SLC16A6,SLC20A1
CG	complex	Activated	2.433	0.0114	G0S2,HMGA2,IL13RA2,IL33,SLC20A1,TFPI2
PPRC1	transcription regulator	Activated	2.401	0.000193	CCL20,DDIT4,GK,IL13RA2,IL1A,TMEM154
TGFB1	growth factor	Activated	2.319	0.0149	CDKN2C,CLEC2D,DOCK4,EPHB2,HBEGF,HEY1,IL13RA2,IL6,JAG1,MFAP2,MMP3,NOG,PTPRK
ERK	group	Activated	2.236	0.0446	AREG,HBEGF,IL6,ODC1,SERPINB2
IL1B	cytokine	Activated	2.226	0.00156	BCL2A1,CCL20,CTSS,EHF,IL36B,IL6,MMP3,PPARG,PPARGC1A,RXRA,SERPINB2	29 (5)
PGR	ligand-dependent nuclear receptor	Activated	2.219	0.0549	AREG,DDX21,HBEGF,PRKCH,PSG9,SGK1
P38 MAPK	group	Activated	2.2	0.165	CD70,IL6,MMP3,PPARGC1A,SORCS3
Lh	complex	Activated	2.156	0.00221	AREG,CARD10,GK,IL6,ITPR1,MSMO1,PDE4D,PPIH,SGK1,TFPI2,TK1
SMAD4	transcription regulator	Activated	2	0.0103	CCL20,CYB561,DOCK4,JAG1,PTPRK,SGK1
